# Supplementary material for: Chloroplast stress caused by maltose hyperaccumulation activates chlorophagy via the core autophagy machinery
Source: Plant Physiol. 2026 May 8;201(1):kiag271. doi: 10.1093/plphys/kiag271 (PMC13222026; doi:10.1093/plphys/kiag271)
Supplement: kiag271_Supplementary_Data [file kiag271_supplementary_data.zip]

Archive with 2 entries (2 files):
- Supplementary Tables S1-S7.xlsx
- SupplementaryFigures_updated_2.pdf
