# Supplementary material for: Chloroplast stress caused by maltose hyperaccumulation activates chlorophagy via the core autophagy machinery
Source: Plant Physiol. 2026 May 8;201(1):kiag271. doi: 10.1093/plphys/kiag271 (PMC13222026; doi:10.1093/plphys/kiag271)
Supplement: kiag271_Supplementary_Data [file kiag271_supplementary_data.zip › Supplementary Tables S1-S7.xlsx]

## Sheet: Supplementary Table S1
Supplementary Table S1. List of 649 differentially upregulated genes in the leaves of 21-d-old mex1-3 vs. wild-type plants.
ensembl_gene_id	external_gene_name	log2FoldChange	padj	Response to High light (HL) treatment	description
AT1G01680	PUB54	4.79685	1.79e-30	Commonly upregulated by HL	plant U-box 54 [Source:NCBI gene (formerly Entrezgene);Acc:839251]
AT1G02220	NAC003	2.2695	5.7e-07	Commonly upregulated by HL	NAC domain containing protein 3 [Source:NCBI gene (formerly Entrezgene);Acc:839476]
AT1G02850	BGLU11	1.53856	5.08e-08	Commonly upregulated by HL	beta glucosidase 11 [Source:NCBI gene (formerly Entrezgene);Acc:839435]
AT1G02920	GSTF7	1.29203	4.83e-10	Commonly upregulated by HL	glutathione S-transferase 7 [Source:NCBI gene (formerly Entrezgene);Acc:839295]
AT1G02930	GSTF6	1.87735	2.94e-15	Commonly upregulated by HL	glutathione S-transferase 6 [Source:NCBI gene (formerly Entrezgene);Acc:839515]
AT1G03660	AT1G03660	4.17264	1.45e-08	Commonly upregulated by HL	Ankyrin-repeat containing protein [Source:NCBI gene (formerly Entrezgene);Acc:28716028]
AT1G03850	GRXS13	2.77718	1.52e-11	Commonly upregulated by HL	Glutaredoxin family protein [Source:NCBI gene (formerly Entrezgene);Acc:839392]
AT1G04600	XIA	2.85243	0.00509348	-	myosin XI A [Source:NCBI gene (formerly Entrezgene);Acc:839480]
AT1G05000	PFA-DSP1	1.42335	0.0003036	-	Phosphotyrosine protein phosphatases superfamily protein [Source:NCBI gene (formerly Entrezgene);Acc:839348]
AT1G05570	CALS1	1.04783	3.07e-06	Commonly upregulated by HL	callose synthase 1 [Source:NCBI gene (formerly Entrezgene);Acc:837059]
AT1G05880	ARI12	4.64699	9.72e-06	Commonly upregulated by HL	RING/U-box superfamily protein [Source:NCBI gene (formerly Entrezgene);Acc:837098]
AT1G06160	ORA59	2.37009	1.28e-05	Commonly upregulated by HL	octadecanoid-responsive AP2/ERF 59 [Source:NCBI gene (formerly Entrezgene);Acc:837125]
AT1G06620	AT1G06620	2.34207	5.68e-11	Commonly upregulated by HL	2-oxoglutarate (2OG) and Fe(II)-dependent oxygenase superfamily protein [Source:NCBI gene (formerly Entrezgene);Acc:837171]
AT1G07620	ATOBGM	1.51818	0.000685991	Commonly upregulated by HL	GTP-binding protein Obg/CgtA [Source:NCBI gene (formerly Entrezgene);Acc:837275]
AT1G07900	LBD1	2.46129	5.26e-07	Commonly upregulated by HL	LOB domain-containing protein 1 [Source:NCBI gene (formerly Entrezgene);Acc:837305]
AT1G08050	AT1G08050	1.33009	0.00383783	Commonly upregulated by HL	Zinc finger (C3HC4-type RING finger) family protein [Source:NCBI gene (formerly Entrezgene);Acc:837321]
AT1G08173	AT1G08173	4.00718	2.66e-07	Commonly upregulated by HL	ncRNA [Source:NCBI gene (formerly Entrezgene);Acc:28716790]
AT1G08450	CRT3	1.16447	1.33e-15	Commonly upregulated by HL	calreticulin 3 [Source:NCBI gene (formerly Entrezgene);Acc:837365]
AT1G08795	NA	5.22901	0.000359634	Commonly upregulated by HL	NA
AT1G08830	CSD1	1.05251	1.49e-08	Commonly upregulated by HL	copper/zinc superoxide dismutase 1 [Source:NCBI gene (formerly Entrezgene);Acc:837405]
AT1G09070	SRC2	1.07296	3.25e-09	-	soybean regulated by cold-2 [Source:NCBI gene (formerly Entrezgene);Acc:837428]
AT1G09080	BIP3	2.91177	8.26e-18	Commonly upregulated by HL	Heat shock protein 70 (Hsp 70) family protein [Source:NCBI gene (formerly Entrezgene);Acc:837429]
AT1G09533	AT1G09533	1.23112	0.00312198	-	ncRNA [Source:NCBI gene (formerly Entrezgene);Acc:28717100]
AT1G09932	AT1G09932	2.80444	4.27e-30	Commonly upregulated by HL	Phosphoglycerate mutase family protein [Source:NCBI gene (formerly Entrezgene);Acc:837526]
AT1G10340	AT1G10340	2.22013	3.53e-14	Commonly upregulated by HL	Ankyrin repeat family protein [Source:NCBI gene (formerly Entrezgene);Acc:837573]
AT1G10690	AT1G10690	2.01733	1.18e-08	Commonly upregulated by HL	cyclin-dependent kinase inhibitor [Source:NCBI gene (formerly Entrezgene);Acc:837612]
AT1G12320	AT1G12320	1.94851	1.25e-12	Commonly upregulated by HL	ankyrin repeat/KH domain protein (DUF1442) [Source:NCBI gene (formerly Entrezgene);Acc:837786]
AT1G12420	ACR8	1.39893	1.47e-05	Commonly upregulated by HL	ACT domain repeat 8 [Source:NCBI gene (formerly Entrezgene);Acc:837798]
AT1G13260	RAV1	1.15079	2.76e-09	-	uncharacterized protein [Source:NCBI gene (formerly Entrezgene);Acc:837886]
AT1G13310	AT1G13310	4.38737	0.00853844	-	Endosomal targeting BRO1-like domain-containing protein [Source:NCBI gene (formerly Entrezgene);Acc:837891]
AT1G13340	AT1G13340	2.83379	4.54e-16	Commonly upregulated by HL	Regulator of Vps4 activity in the MVB pathway protein [Source:NCBI gene (formerly Entrezgene);Acc:837894]
AT1G13470	AT1G13470	1.45001	6.45e-06	Commonly upregulated by HL
AT1G13830	AT1G13830	3.00242	0.000329763	Commonly upregulated by HL	Carbohydrate-binding X8 domain superfamily protein [Source:NCBI gene (formerly Entrezgene);Acc:837944]
AT1G14260	AT1G14260	3.81122	9.13e-06	-	RING/FYVE/PHD zinc finger superfamily protein [Source:NCBI gene (formerly Entrezgene);Acc:837987]
AT1G14370	APK2A	1.17247	0.000359486	Commonly upregulated by HL	protein kinase 2A [Source:NCBI gene (formerly Entrezgene);Acc:837999]
AT1G14860	NUDT18	2.55417	0.00571682	-	nudix hydrolase homolog 18 [Source:NCBI gene (formerly Entrezgene);Acc:838051]
AT1G14880	PCR1	2.50998	1.19e-20	Commonly upregulated by HL	PLANT CADMIUM RESISTANCE 1 [Source:NCBI gene (formerly Entrezgene);Acc:838053]
AT1G15010	AT1G15010	3.0718	0.000148084	-	mediator of RNA polymerase II transcription subunit [Source:NCBI gene (formerly Entrezgene);Acc:838066]
AT1G15520	ABCG40	1.53363	0.000100099	Commonly upregulated by HL	pleiotropic drug resistance 12 [Source:NCBI gene (formerly Entrezgene);Acc:838122]
AT1G15790	AT1G15790	1.04086	1.81e-06	Commonly upregulated by HL	mediator of RNA polymerase II transcription subunit 15a-like protein [Source:NCBI gene (formerly Entrezgene);Acc:838148]
AT1G16420	MC8	2.45676	0.000394029	Commonly upregulated by HL	metacaspase 8 [Source:NCBI gene (formerly Entrezgene);Acc:838212]
AT1G16510	AT1G16510	1.44513	0.00124214	Commonly upregulated by HL	SAUR-like auxin-responsive protein family [Source:NCBI gene (formerly Entrezgene);Acc:838221]
AT1G17380	JAZ5	1.57111	4.22e-06	Commonly upregulated by HL	jasmonate-zim-domain protein 5 [Source:NCBI gene (formerly Entrezgene);Acc:838310]
AT1G17615	AT1G17615	4.92356	0.0029047	-	Disease resistance protein (TIR-NBS class) [Source:NCBI gene (formerly Entrezgene);Acc:838338]
AT1G18890	CDPK1	1.01587	0.00022766	Commonly upregulated by HL	calcium-dependent protein kinase 1 [Source:NCBI gene (formerly Entrezgene);Acc:838470]
AT1G19250	FMO1	2.90172	1.89e-06	Commonly upregulated by HL	flavin-dependent monooxygenase 1 [Source:NCBI gene (formerly Entrezgene);Acc:838508]
AT1G20350	TIM17-1	2.79163	1.16e-14	Commonly upregulated by HL	translocase inner membrane subunit 17-1 [Source:NCBI gene (formerly Entrezgene);Acc:838623]
AT1G21240	WAK3	3.02866	1.14e-21	Commonly upregulated by HL	wall associated kinase 3 [Source:NCBI gene (formerly Entrezgene);Acc:838719]
AT1G21310	EXT3	1.4818	2.33e-13	Commonly upregulated by HL	extensin 3 [Source:NCBI gene (formerly Entrezgene);Acc:838728]
AT1G21390	emb2170	1.36053	0.000157603	Commonly upregulated by HL	embryo defective 2170 [Source:NCBI gene (formerly Entrezgene);Acc:838738]
AT1G21550	AT1G21550	1.77912	3.44e-09	Commonly upregulated by HL	Calcium-binding EF-hand family protein [Source:NCBI gene (formerly Entrezgene);Acc:838756]
AT1G22400	UGT85A1	1.06493	5.31e-07	Commonly upregulated by HL	UDP-Glycosyltransferase superfamily protein [Source:NCBI gene (formerly Entrezgene);Acc:838846]
AT1G22990	HIPP22	7.14893	0.000180648	-	Heavy metal transport/detoxification superfamily protein [Source:NCBI gene (formerly Entrezgene);Acc:838907]
AT1G23140	AT1G23140	1.30694	0.000965093	-	Calcium-dependent lipid-binding (CaLB domain) family protein [Source:NCBI gene (formerly Entrezgene);Acc:838922]
AT1G23390	AT1G23390	1.41617	1.01e-05	-	Kelch repeat-containing F-box family protein [Source:NCBI gene (formerly Entrezgene);Acc:838947]
AT1G23840	AT1G23840	1.32825	0.000670214	Commonly upregulated by HL	uncharacterized protein [Source:NCBI gene (formerly Entrezgene);Acc:838995]
AT1G24140	AT1G24140	1.26911	0.00036142	Commonly upregulated by HL	Matrixin family protein [Source:NCBI gene (formerly Entrezgene);Acc:839026]
AT1G24145	AT1G24145	1.92928	7.14e-11	Commonly upregulated by HL	uncharacterized protein [Source:NCBI gene (formerly Entrezgene);Acc:839027]
AT1G24530		1.608	0.000717447	-
AT1G25400	AT1G25400	1.05411	0.000438183	Commonly upregulated by HL	uncharacterized protein [Source:NCBI gene (formerly Entrezgene);Acc:839126]
AT1G26390	AT1G26390	2.93249	1.31e-07	Commonly upregulated by HL	FAD-binding Berberine family protein [Source:NCBI gene (formerly Entrezgene);Acc:839181]
AT1G26420	AT1G26420	1.63316	0.000366437	Commonly upregulated by HL	FAD-binding Berberine family protein [Source:NCBI gene (formerly Entrezgene);Acc:839184]
AT1G26620	AT1G26620	1.10179	0.00364385	Commonly upregulated by HL	T-box transcription factor, putative (DUF863) [Source:NCBI gene (formerly Entrezgene);Acc:839202]
AT1G27370	SPL10	1.15329	0.00407507	-	squamosa promoter binding protein-like 10 [Source:NCBI gene (formerly Entrezgene);Acc:839626]
AT1G27730	STZ	1.4378	0.00100657	Commonly upregulated by HL	salt tolerance zinc finger [Source:NCBI gene (formerly Entrezgene);Acc:839666]
AT1G27770	ACA1	1.1085	1.6e-10	Commonly upregulated by HL	autoinhibited Ca2+-ATPase 1 [Source:NCBI gene (formerly Entrezgene);Acc:839670]
AT1G28190	AT1G28190	1.68506	9e-09	Commonly upregulated by HL	uncharacterized protein [Source:NCBI gene (formerly Entrezgene);Acc:839713]
AT1G28480	GRX480	2.61321	4.59e-21	Commonly upregulated by HL	Thioredoxin superfamily protein [Source:NCBI gene (formerly Entrezgene);Acc:839748]
AT1G29290	AT1G29290	1.48664	0.00327779	Commonly upregulated by HL	B-cell lymphoma 6 protein [Source:NCBI gene (formerly Entrezgene);Acc:28717277]
AT1G30040	GA2OX2	1.84364	6.78e-11	Commonly upregulated by HL	gibberellin 2-oxidase [Source:NCBI gene (formerly Entrezgene);Acc:839883]
AT1G30850	RSH4	4.38623	0.00530815	Commonly upregulated by HL	root hair specific 4 [Source:NCBI gene (formerly Entrezgene);Acc:839969]
AT1G30900	VSR6	2.2486	2.17e-12	Commonly upregulated by HL	VACUOLAR SORTING RECEPTOR 6 [Source:NCBI gene (formerly Entrezgene);Acc:839974]
AT1G31290	AGO3	2.48551	0.00684281	-	ARGONAUTE 3 [Source:NCBI gene (formerly Entrezgene);Acc:840017]
AT1G32350	AOX1D	1.09592	0.00578537	Commonly upregulated by HL	alternative oxidase 1D [Source:NCBI gene (formerly Entrezgene);Acc:840127]
AT1G32940	SBT3.5	1.28482	0.000219345	Commonly upregulated by HL	Subtilase family protein [Source:NCBI gene (formerly Entrezgene);Acc:840188]
AT1G32960	SBT3.3	2.06312	0.000872232	Commonly upregulated by HL	Subtilase family protein [Source:NCBI gene (formerly Entrezgene);Acc:840190]
AT1G33265	AT1G33265	1.01118	2.96e-09	-	Transmembrane proteins 14C [Source:NCBI gene (formerly Entrezgene);Acc:840221]
AT1G33560	ADR1	1.52706	1.75e-07	Commonly upregulated by HL	Disease resistance protein (CC-NBS-LRR class) family [Source:NCBI gene (formerly Entrezgene);Acc:840250]
AT1G33720	CYP76C6	2.13308	4.96e-11	Commonly upregulated by HL	cytochrome P450, family 76, subfamily C, polypeptide 6 [Source:NCBI gene (formerly Entrezgene);Acc:840263]
AT1G33840	AT1G33840	2.90052	2.98e-05	-	LURP-one-like protein (DUF567) [Source:NCBI gene (formerly Entrezgene);Acc:840280]
AT1G33950	AT1G33950	4.46996	7.43e-09	Commonly upregulated by HL	Avirulence induced (AIG1) family protein [Source:NCBI gene (formerly Entrezgene);Acc:840292]
AT1G33960	AIG1	4.09166	1.05e-33	Commonly upregulated by HL	P-loop containing nucleoside triphosphate hydrolases superfamily protein [Source:NCBI gene (formerly Entrezgene);Acc:840293]
AT1G34180	NAC016	5.93512	5.25e-09	Commonly upregulated by HL	NAC domain containing protein 16 [Source:NCBI gene (formerly Entrezgene);Acc:840317]
AT1G35230	AGP5	3.52679	5.58e-19	Commonly upregulated by HL	arabinogalactan protein 5 [Source:NCBI gene (formerly Entrezgene);Acc:840412]
AT1G36622	AT1G36622	1.81139	9.9e-11	Commonly upregulated by HL	uncharacterized protein [Source:NCBI gene (formerly Entrezgene);Acc:5007772]
AT1G43910	AT1G43910	2.83143	1.57e-14	Commonly upregulated by HL	P-loop containing nucleoside triphosphate hydrolases superfamily protein [Source:NCBI gene (formerly Entrezgene);Acc:840990]
AT1G44130	AT1G44130	5.28383	2.12e-06	Commonly upregulated by HL	Eukaryotic aspartyl protease family protein [Source:NCBI gene (formerly Entrezgene);Acc:841016]
AT1G45145	TRX5	1.9642	1.8e-15	Commonly upregulated by HL	thioredoxin H-type 5 [Source:NCBI gene (formerly Entrezgene);Acc:841082]
AT1G47890	RLP7	2.78703	0.000145988	Commonly upregulated by HL	receptor like protein 7 [Source:NCBI gene (formerly Entrezgene);Acc:841206]
AT1G49000	AT1G49000	2.48589	2.07e-05	Commonly upregulated by HL	uncharacterized protein [Source:NCBI gene (formerly Entrezgene);Acc:841322]
AT1G49200	AT1G49200	1.88487	0.00211607	-	RING/U-box superfamily protein [Source:NCBI gene (formerly Entrezgene);Acc:841343]
AT1G51300	AT1G51300	5.63456	0.000207613	-	alpha/beta-Hydrolases superfamily protein [Source:NCBI gene (formerly Entrezgene);Acc:841553]
AT1G51760	IAR3	1.07644	1.63e-09	Commonly upregulated by HL	peptidase M20/M25/M40 family protein [Source:NCBI gene (formerly Entrezgene);Acc:841602]
AT1G51890	AT1G51890	1.39184	4.27e-05	Commonly upregulated by HL	Leucine-rich repeat protein kinase family protein [Source:NCBI gene (formerly Entrezgene);Acc:841616]
AT1G51920	AT1G51920	2.1731	0.00150066	Commonly upregulated by HL	uncharacterized protein [Source:NCBI gene (formerly Entrezgene);Acc:841620]
AT1G52000	AT1G52000	3.30646	1.33e-42	-	Mannose-binding lectin superfamily protein [Source:NCBI gene (formerly Entrezgene);Acc:841629]
AT1G52040	MBP1	3.74414	9.32e-49	Commonly upregulated by HL	myrosinase-binding protein 1 [Source:NCBI gene (formerly Entrezgene);Acc:841633]
AT1G52400	BGLU18	2.37079	2.95e-19	Commonly upregulated by HL	beta glucosidase 18 [Source:NCBI gene (formerly Entrezgene);Acc:841670]
AT1G52410	TSA1	1.42637	1.51e-10	Commonly upregulated by HL	TSK-associating protein 1 [Source:NCBI gene (formerly Entrezgene);Acc:841671]
AT1G52855	AT1G52855	1.6748	0.000138411	Commonly upregulated by HL	uncharacterized protein [Source:NCBI gene (formerly Entrezgene);Acc:2745824]
AT1G52857	AT1G52857	6.36075	1.28e-08	Commonly upregulated by HL	uncharacterized protein [Source:NCBI gene (formerly Entrezgene);Acc:5007795]
AT1G53620	AT1G53620	5.01064	8.87e-16	Commonly upregulated by HL	uncharacterized protein [Source:NCBI gene (formerly Entrezgene);Acc:841797]
AT1G53625	AT1G53625	1.71557	5.25e-09	Commonly upregulated by HL	uncharacterized protein [Source:NCBI gene (formerly Entrezgene);Acc:841798]
AT1G55210	AT1G55210	1.38329	1.34e-20	Commonly upregulated by HL	Disease resistance-responsive (dirigent-like protein) family protein [Source:NCBI gene (formerly Entrezgene);Acc:841964]
AT1G55775	AT1G55775	4.99246	2.52e-07	Commonly upregulated by HL	heavy metal-associated domain protein [Source:NCBI gene (formerly Entrezgene);Acc:28717362]
AT1G56060	AT1G56060	3.19797	3.15e-20	Commonly upregulated by HL	cysteine-rich/transmembrane domain protein B [Source:NCBI gene (formerly Entrezgene);Acc:842057]
AT1G56120	AT1G56120	1.26246	1e-09	-	Leucine-rich repeat transmembrane protein kinase [Source:NCBI gene (formerly Entrezgene);Acc:842064]
AT1G56550	RGXT3	1.9406	0.000126786	-	RhamnoGalacturonan specific Xylosyltransferase 1 [Source:NCBI gene (formerly Entrezgene);Acc:842108]
AT1G57560	MYB50	2.10573	2.92e-07	Commonly upregulated by HL	myb domain protein 50 [Source:NCBI gene (formerly Entrezgene);Acc:842131]
AT1G57630	AT1G57630	3.14914	8.24e-18	Commonly upregulated by HL	Toll-Interleukin-Resistance (TIR) domain family protein [Source:NCBI gene (formerly Entrezgene);Acc:842139]
AT1G58225	AT1G58225	3.57886	8.01e-26	Commonly upregulated by HL	uncharacterized protein [Source:NCBI gene (formerly Entrezgene);Acc:842190]
AT1G58420	AT1G58420	2.5051	0.000468347	Commonly upregulated by HL	Uncharacterized conserved protein UCP031279 [Source:NCBI gene (formerly Entrezgene);Acc:842211]
AT1G59590	ZCF37	1.95022	5.16e-06	-	ZCF37 [Source:NCBI gene (formerly Entrezgene);Acc:842249]
AT1G60970	AT1G60970	3.07952	0.00583664	Commonly upregulated by HL	SNARE-like superfamily protein [Source:NCBI gene (formerly Entrezgene);Acc:842388]
AT1G61260	AT1G61260	1.14979	0.000861003	Commonly upregulated by HL	cotton fiber (DUF761) [Source:NCBI gene (formerly Entrezgene);Acc:842420]
AT1G61800	GPT2	1.47504	3.76e-07	Commonly upregulated by HL	glucose-6-phosphate/phosphate translocator 2 [Source:NCBI gene (formerly Entrezgene);Acc:842477]
AT1G62422	AT1G62422	1.2563	4.16e-07	-	uncharacterized protein [Source:NCBI gene (formerly Entrezgene);Acc:5007832]
AT1G63245	CLE14	2.55422	0.00107504	Commonly upregulated by HL	CLAVATA3/ESR-RELATED 14 [Source:NCBI gene (formerly Entrezgene);Acc:28717391]
AT1G63720	AT1G63720	1.51268	8.58e-05	Commonly upregulated by HL	hydroxyproline-rich glycoprotein family protein [Source:NCBI gene (formerly Entrezgene);Acc:842676]
AT1G64065	AT1G64065	1.08734	0.000818174	Commonly upregulated by HL	Late embryosis abundant (LEA) hydroxyproline-rich glycoprotein family [Source:NCBI gene (formerly Entrezgene);Acc:2745848]
AT1G65483	AT1G65483	5.82728	1.59e-21	Commonly upregulated by HL	uncharacterized protein [Source:NCBI gene (formerly Entrezgene);Acc:5007835]
AT1G65484	AT1G65484	2.48728	0.00453261	-	uncharacterized protein [Source:NCBI gene (formerly Entrezgene);Acc:6240315]
AT1G65486	AT1G65486	1.00792	3.45e-06	Commonly upregulated by HL	uncharacterized protein [Source:NCBI gene (formerly Entrezgene);Acc:6240283]
AT1G65490	AT1G65490	1.15962	2.85e-06	-	uncharacterized protein [Source:NCBI gene (formerly Entrezgene);Acc:842861]
AT1G65500	AT1G65500	2.00737	3.18e-19	Commonly upregulated by HL	uncharacterized protein [Source:NCBI gene (formerly Entrezgene);Acc:842862]
AT1G65510	AT1G65510	1.96219	0.000287716	Commonly upregulated by HL	uncharacterized protein [Source:NCBI gene (formerly Entrezgene);Acc:842863]
AT1G65610	KOR2	1.30354	0.00320661	Commonly upregulated by HL	Six-hairpin glycosidases superfamily protein [Source:NCBI gene (formerly Entrezgene);Acc:842872]
AT1G65690	AT1G65690	2.53034	1.72e-09	Commonly upregulated by HL	Late embryosis abundant (LEA) hydroxyproline-rich glycoprotein family [Source:NCBI gene (formerly Entrezgene);Acc:842880]
AT1G65845	AT1G65845	1.12552	0.000144115	Commonly upregulated by HL	uncharacterized protein [Source:NCBI gene (formerly Entrezgene);Acc:842895]
AT1G66090	AT1G66090	1.5251	0.000203393	Commonly upregulated by HL	Disease resistance protein (TIR-NBS class) [Source:NCBI gene (formerly Entrezgene);Acc:842923]
AT1G66160	CMPG1	1.57546	0.00120099	Commonly upregulated by HL	CYS, MET, PRO, and GLY protein 1 [Source:NCBI gene (formerly Entrezgene);Acc:842931]
AT1G66173	AT1G66173	1.62405	0.0053535	-	ncRNA [Source:NCBI gene (formerly Entrezgene);Acc:6240872]
AT1G66465	AT1G66465	3.39584	2.51e-18	Commonly upregulated by HL	uncharacterized protein [Source:NCBI gene (formerly Entrezgene);Acc:28717403]
AT1G66600	ABO3	4.30426	0.000508917	Commonly upregulated by HL	ABA overly sensitive mutant 3 [Source:NCBI gene (formerly Entrezgene);Acc:842978]
AT1G66700	PXMT1	2.30431	0.0098078	Commonly upregulated by HL	S-adenosyl-L-methionine-dependent methyltransferases superfamily protein [Source:NCBI gene (formerly Entrezgene);Acc:842988]
AT1G66880	AT1G66880	1.38707	5.95e-12	Commonly upregulated by HL	Protein kinase superfamily protein [Source:NCBI gene (formerly Entrezgene);Acc:843006]
AT1G66920	AT1G66920	1.78624	3.12e-11	Commonly upregulated by HL	Protein kinase superfamily protein [Source:NCBI gene (formerly Entrezgene);Acc:843010]
AT1G66960	LUP5	3.79822	2.35e-12	Commonly upregulated by HL	Terpenoid cyclases family protein [Source:NCBI gene (formerly Entrezgene);Acc:843014]
AT1G67000	AT1G67000	2.64005	0.000135713	Commonly upregulated by HL	Protein kinase superfamily protein [Source:NCBI gene (formerly Entrezgene);Acc:843018]
AT1G67520	AT1G67520	1.95417	0.00978438	Commonly upregulated by HL	lectin protein kinase family protein [Source:NCBI gene (formerly Entrezgene);Acc:843073]
AT1G67850	AT1G67850	1.05858	0.00219951	Commonly upregulated by HL	lysine ketoglutarate reductase trans-splicing protein (DUF707) [Source:NCBI gene (formerly Entrezgene);Acc:843111]
AT1G67920	AT1G67920	2.54767	7.39e-05	Commonly upregulated by HL	uncharacterized protein [Source:NCBI gene (formerly Entrezgene);Acc:843120]
AT1G67970	HSFA8	1.15474	4.47e-10	Commonly upregulated by HL	heat shock transcription factor A8 [Source:NCBI gene (formerly Entrezgene);Acc:843125]
AT1G67980	CCOAMT	2.24882	0.00027958	Commonly upregulated by HL	caffeoyl-CoA 3-O-methyltransferase [Source:NCBI gene (formerly Entrezgene);Acc:843126]
AT1G68440	AT1G68440	1.24708	5.85e-08	Commonly upregulated by HL	uncharacterized protein [Source:NCBI gene (formerly Entrezgene);Acc:843173]
AT1G68570	AT1G68570	2.0307	2.32e-27	-	Major facilitator superfamily protein [Source:NCBI gene (formerly Entrezgene);Acc:843186]
AT1G68620	AT1G68620	1.93049	1.46e-06	Commonly upregulated by HL	alpha/beta-Hydrolases superfamily protein [Source:NCBI gene (formerly Entrezgene);Acc:843192]
AT1G68765	IDA	2.20406	0.00793012	-	Putative membrane lipoprotein [Source:NCBI gene (formerly Entrezgene);Acc:843208]
AT1G68840	RAV2	1.43822	1.68e-05	-	uncharacterized protein [Source:NCBI gene (formerly Entrezgene);Acc:843216]
AT1G69930	GSTU11	1.38845	0.00263217	Commonly upregulated by HL	glutathione S-transferase TAU 11 [Source:NCBI gene (formerly Entrezgene);Acc:843329]
AT1G70000	AT1G70000	1.37919	5.12e-10	-	myb-like transcription factor family protein [Source:NCBI gene (formerly Entrezgene);Acc:843337]
AT1G70690	HWI1	1.87154	2.84e-09	Commonly upregulated by HL	Receptor-like protein kinase-related family protein [Source:NCBI gene (formerly Entrezgene);Acc:843406]
AT1G71030	MYBL2	1.10062	2.52e-06	-	MYB-like 2 [Source:NCBI gene (formerly Entrezgene);Acc:843443]
AT1G71390	RLP11	4.54297	0.000888226	Commonly upregulated by HL	receptor like protein 11 [Source:NCBI gene (formerly Entrezgene);Acc:843480]
AT1G72240	AT1G72240	1.86177	3.41e-07	Commonly upregulated by HL	uncharacterized protein [Source:NCBI gene (formerly Entrezgene);Acc:843556]
AT1G72280	ERO1	1.15993	0.000324929	Commonly upregulated by HL	endoplasmic reticulum oxidoreductins 1 [Source:NCBI gene (formerly Entrezgene);Acc:843560]
AT1G72330	ALAAT2	1.10928	9.2e-07	Commonly upregulated by HL	alanine aminotransferase 2 [Source:NCBI gene (formerly Entrezgene);Acc:843565]
AT1G72680	CAD1	1.43296	6.2e-13	Commonly upregulated by HL	cinnamyl-alcohol dehydrogenase [Source:NCBI gene (formerly Entrezgene);Acc:843600]
AT1G72890	AT1G72890	1.2668	3.18e-05	-	Disease resistance protein (TIR-NBS class) [Source:NCBI gene (formerly Entrezgene);Acc:843620]
AT1G72900	AT1G72900	1.07302	2.94e-09	Commonly upregulated by HL	Toll-Interleukin-Resistance (TIR) domain-containing protein [Source:NCBI gene (formerly Entrezgene);Acc:843621]
AT1G72920	AT1G72920	1.35254	1.8e-06	Commonly upregulated by HL	Toll-Interleukin-Resistance (TIR) domain family protein [Source:NCBI gene (formerly Entrezgene);Acc:843623]
AT1G73805	SARD1	1.5443	2.57e-08	Commonly upregulated by HL	Calmodulin binding protein-like protein [Source:NCBI gene (formerly Entrezgene);Acc:843716]
AT1G73810	AT1G73810	1.38248	0.00028478	Commonly upregulated by HL	Core-2/I-branching beta-1,6-N-acetylglucosaminyltransferase family protein [Source:NCBI gene (formerly Entrezgene);Acc:843717]
AT1G74360	AT1G74360	1.86232	6.29e-07	Commonly upregulated by HL	Leucine-rich repeat protein kinase family protein [Source:NCBI gene (formerly Entrezgene);Acc:843777]
AT1G74590	GSTU10	2.14501	0.00186681	Commonly upregulated by HL	glutathione S-transferase TAU 10 [Source:NCBI gene (formerly Entrezgene);Acc:843799]
AT1G74710	EDS16	2.96908	3.82e-27	Commonly upregulated by HL	ADC synthase superfamily protein [Source:NCBI gene (formerly Entrezgene);Acc:843810]
AT1G75040	PR5	4.04329	3.92e-45	Commonly upregulated by HL	pathosis-related protein 5 [Source:NCBI gene (formerly Entrezgene);Acc:843842]
AT1G76960	AT1G76960	2.36303	1.31e-10	Commonly upregulated by HL	uncharacterized protein [Source:NCBI gene (formerly Entrezgene);Acc:844031]
AT1G76970	AT1G76970	1.01947	6.47e-05	Commonly upregulated by HL	Target of Myb protein 1 [Source:NCBI gene (formerly Entrezgene);Acc:844033]
AT1G76980	AT1G76980	1.71751	1.03e-05	Commonly upregulated by HL	patatin-like phospholipase domain protein [Source:NCBI gene (formerly Entrezgene);Acc:844034]
AT1G77500	AT1G77500	1.19021	0.000747533	Commonly upregulated by HL	DUF630 family protein, putative (DUF630 and DUF632) [Source:NCBI gene (formerly Entrezgene);Acc:844086]
AT1G77510	PDIL1-2	1.36166	7.02e-22	Commonly upregulated by HL	PDI-like 1-2 [Source:NCBI gene (formerly Entrezgene);Acc:844087]
AT1G77660	AT1G77660	1.32179	0.00265703	Commonly upregulated by HL	Histone H3 K4-specific methyltransferase SET7/9 family protein [Source:NCBI gene (formerly Entrezgene);Acc:844102]
AT1G77760	NIA1	1.53138	1.65e-15	Commonly upregulated by HL	nitrate reductase 1 [Source:NCBI gene (formerly Entrezgene);Acc:844112]
AT1G78290	SNRK2-8	1.76871	2.96e-10	-	Protein kinase superfamily protein [Source:NCBI gene (formerly Entrezgene);Acc:844164]
AT1G78410	AT1G78410	2.5552	2.86e-14	Commonly upregulated by HL	VQ motif-containing protein [Source:NCBI gene (formerly Entrezgene);Acc:844177]
AT1G78780	AT1G78780	3.31021	7.77e-06	-	pathosis-related family protein [Source:NCBI gene (formerly Entrezgene);Acc:844214]
AT1G80440	AT1G80440	2.08579	1.04e-06	-	Galactose oxidase/kelch repeat superfamily protein [Source:NCBI gene (formerly Entrezgene);Acc:844383]
AT2G01540	AT2G01540	1.11447	1.28e-07	Commonly upregulated by HL	Calcium-dependent lipid-binding (CaLB domain) family protein [Source:NCBI gene (formerly Entrezgene);Acc:814683]
AT2G04430	NUDT5	2.41665	3.04e-13	Commonly upregulated by HL	nudix hydrolase homolog 5 [Source:NCBI gene (formerly Entrezgene);Acc:814983]
AT2G04450	NUDT6	3.0509	2.19e-41	Commonly upregulated by HL	nudix hydrolase homolog 6 [Source:NCBI gene (formerly Entrezgene);Acc:814985]
AT2G04460	NA	2.63898	1.33e-06	-	NA
AT2G04495	AT2G04495	2.6859	1.7e-16	Commonly upregulated by HL	uncharacterized protein [Source:NCBI gene (formerly Entrezgene);Acc:814990]
AT2G05380	GRP3S	2.79651	1.6e-40	-	glycine-rich protein 3 short isoform [Source:NCBI gene (formerly Entrezgene);Acc:815086]
AT2G06065	AT2G06065	4.20881	0.000107156	Commonly upregulated by HL	ncRNA [Source:NCBI gene (formerly Entrezgene);Acc:28717690]
AT2G06255	ELF4-L3	1.84314	0.00254386	Commonly upregulated by HL	ELF4-like 3 [Source:NCBI gene (formerly Entrezgene);Acc:815182]
AT2G13760	AT2G13760	5.08654	0.00114111	-	no-apical-meristem-associated carboxy-terminal domain protein [Source:NCBI gene (formerly Entrezgene);Acc:815860]
AT2G13810	ALD1	2.72888	5.98e-08	Commonly upregulated by HL	AGD2-like defense response protein 1 [Source:NCBI gene (formerly Entrezgene);Acc:815864]
AT2G14610	PR1	5.01345	9.66e-68	Commonly upregulated by HL	pathosis-related protein 1 [Source:NCBI gene (formerly Entrezgene);Acc:815949]
AT2G14620	XTH10	1.73547	1.03e-05	Commonly upregulated by HL	xyloglucan endotransglucosylase/hydrolase 10 [Source:NCBI gene (formerly Entrezgene);Acc:815950]
AT2G15130	AT2G15130	2.61595	4.26e-05	-	Plant basic secretory protein (BSP) family protein [Source:NCBI gene (formerly Entrezgene);Acc:816001]
AT2G15390	FUT4	1.03084	8.13e-05	Commonly upregulated by HL	fucosyltransferase 4 [Source:NCBI gene (formerly Entrezgene);Acc:816031]
AT2G16595	AT2G16595	1.13338	0.000116532	Commonly upregulated by HL	Translocon-associated protein (TRAP), alpha subunit [Source:NCBI gene (formerly Entrezgene);Acc:816160]
AT2G17040	NAC036	2.07876	1.67e-10	Commonly upregulated by HL	NAC domain containing protein 36 [Source:NCBI gene (formerly Entrezgene);Acc:816209]
AT2G17290	CPK6	1.01999	4.01e-06	Commonly upregulated by HL	Calcium-dependent protein kinase family protein [Source:NCBI gene (formerly Entrezgene);Acc:816235]
AT2G17705	AT2G17705	1.18814	8.8e-09	Commonly upregulated by HL	methionine-S-oxide reductase [Source:NCBI gene (formerly Entrezgene);Acc:816279]
AT2G17710	AT2G17710	1.60242	0.000259898	-	Big1 [Source:NCBI gene (formerly Entrezgene);Acc:816280]
AT2G18660	PNP-A	4.22783	9.71e-49	Commonly upregulated by HL	plant natriuretic peptide A [Source:NCBI gene (formerly Entrezgene);Acc:816381]
AT2G18680	AT2G18680	1.9808	2.52e-05	Commonly upregulated by HL	uncharacterized protein [Source:NCBI gene (formerly Entrezgene);Acc:816383]
AT2G18690	AT2G18690	2.16434	1.41e-13	Commonly upregulated by HL	uncharacterized protein [Source:NCBI gene (formerly Entrezgene);Acc:816384]
AT2G18700	TPS11	1.22304	1.59e-05	-	trehalose phosphatase/synthase 11 [Source:NCBI gene (formerly Entrezgene);Acc:816385]
AT2G20142	AT2G20142	1.78753	1.44e-09	Commonly upregulated by HL	Toll-Interleukin-Resistance (TIR) domain family protein [Source:NCBI gene (formerly Entrezgene);Acc:2745551]
AT2G21188	AT2G21188	1.9523	3.27e-11	Commonly upregulated by HL	ncRNA [Source:NCBI gene (formerly Entrezgene);Acc:5007894]
AT2G21900	WRKY59	4.30552	0.00302769	Commonly upregulated by HL	WRKY DNA-binding protein 59 [Source:NCBI gene (formerly Entrezgene);Acc:816726]
AT2G22470	AGP2	1.89517	7.76e-07	Commonly upregulated by HL	arabinogalactan protein 2 [Source:NCBI gene (formerly Entrezgene);Acc:816779]
AT2G23010	SCPL9	1.15946	0.00886458	-	serine carboxypeptidase-like 9 [Source:NCBI gene (formerly Entrezgene);Acc:816832]
AT2G23320	WRKY15	1.17598	9.71e-10	Commonly upregulated by HL	WRKY DNA-binding protein 15 [Source:NCBI gene (formerly Entrezgene);Acc:816864]
AT2G23830	AT2G23830	4.46272	0.00109685	Commonly upregulated by HL	PapD-like superfamily protein [Source:NCBI gene (formerly Entrezgene);Acc:816915]
AT2G24550	AT2G24550	1.54499	0.000193932	-	major centromere autoantigen B-like protein [Source:NCBI gene (formerly Entrezgene);Acc:816991]
AT2G24850	TAT3	2.25272	6.18e-29	Commonly upregulated by HL	tyrosine aminotransferase 3 [Source:NCBI gene (formerly Entrezgene);Acc:817022]
AT2G25000	WRKY60	2.80461	4.5e-09	Commonly upregulated by HL	WRKY DNA-binding protein 60 [Source:NCBI gene (formerly Entrezgene);Acc:817039]
AT2G25200	AT2G25200	1.349	0.000789708	-
AT2G25297	AT2G25297	2.11681	2.83e-07	Commonly upregulated by HL	uncharacterized protein [Source:NCBI gene (formerly Entrezgene);Acc:28718306]
AT2G25440	RLP20	2.77871	7.48e-05	Commonly upregulated by HL	receptor like protein 20 [Source:NCBI gene (formerly Entrezgene);Acc:817082]
AT2G25735	AT2G25735	1.4151	0.0031925	-	uncharacterized protein [Source:NCBI gene (formerly Entrezgene);Acc:817115]
AT2G26010	PDF1.3	2.80802	2.19e-19	Commonly upregulated by HL	plant defensin 1.3 [Source:NCBI gene (formerly Entrezgene);Acc:817142]
AT2G26020	PDF1.2b	2.15468	0.004914	Commonly upregulated by HL	plant defensin 1.2b [Source:NCBI gene (formerly Entrezgene);Acc:817143]
AT2G26400	ARD3	5.359	9.44e-26	Commonly upregulated by HL	acireductone dioxygenase 3 [Source:NCBI gene (formerly Entrezgene);Acc:817180]
AT2G27310	AT2G27310	1.17838	5.13e-08	Commonly upregulated by HL	F-box family protein [Source:NCBI gene (formerly Entrezgene);Acc:817274]
AT2G27660	AT2G27660	2.53554	6.59e-13	Commonly upregulated by HL	Cysteine/Histidine-rich C1 domain family protein [Source:NCBI gene (formerly Entrezgene);Acc:817312]
AT2G27690	CYP94C1	1.71199	0.00166429	Commonly upregulated by HL	cytochrome P450, family 94, subfamily C, polypeptide 1 [Source:NCBI gene (formerly Entrezgene);Acc:817315]
AT2G28140	AT2G28140	1.87875	0.00567148	-	enabled-like protein (DUF1635) [Source:NCBI gene (formerly Entrezgene);Acc:817360]
AT2G28500	LBD11	2.51719	1.74e-09	Commonly upregulated by HL	LOB domain-containing protein 11 [Source:NCBI gene (formerly Entrezgene);Acc:817398]
AT2G29090	CYP707A2	1.29624	0.00494852	-	cytochrome P450, family 707, subfamily A, polypeptide 2 [Source:NCBI gene (formerly Entrezgene);Acc:817457]
AT2G29110	GLR2.8	3.1472	5.16e-06	Commonly upregulated by HL	glutamate receptor 2.8 [Source:NCBI gene (formerly Entrezgene);Acc:817459]
AT2G29120	GLR2.7	1.09287	9.55e-07	Commonly upregulated by HL	glutamate receptor 2.7 [Source:NCBI gene (formerly Entrezgene);Acc:817460]
AT2G29320	AT2G29320	1.20686	1.09e-19	-	NAD(P)-binding Rossmann-fold superfamily protein [Source:NCBI gene (formerly Entrezgene);Acc:817481]
AT2G29350	SAG13	2.17173	2.14e-13	Commonly upregulated by HL	senescence-associated 13 [Source:NCBI gene (formerly Entrezgene);Acc:817484]
AT2G29460	GSTU4	1.50962	7.41e-12	Commonly upregulated by HL	glutathione S-transferase tau 4 [Source:NCBI gene (formerly Entrezgene);Acc:817495]
AT2G30140	UGT87A2	1.26816	3.05e-09	Commonly upregulated by HL	UDP-Glycosyltransferase superfamily protein [Source:NCBI gene (formerly Entrezgene);Acc:817566]
AT2G30250	WRKY25	1.19776	1.28e-11	Commonly upregulated by HL	WRKY DNA-binding protein 25 [Source:NCBI gene (formerly Entrezgene);Acc:817575]
AT2G30550	AT2G30550	1.0278	0.00419215	Commonly upregulated by HL	alpha/beta-Hydrolases superfamily protein [Source:NCBI gene (formerly Entrezgene);Acc:817604]
AT2G31110	AT2G31110	1.03902	0.00912198	-	trichome birefringence-like protein (DUF828) [Source:NCBI gene (formerly Entrezgene);Acc:817667]
AT2G31730	AT2G31730	1.49103	0.000597336	Commonly upregulated by HL	basic helix-loop-helix (bHLH) DNA-binding superfamily protein [Source:NCBI gene (formerly Entrezgene);Acc:817730]
AT2G31865	PARG2	1.92581	3.28e-13	Commonly upregulated by HL	poly(ADP-ribose) glycohydrolase 2 [Source:NCBI gene (formerly Entrezgene);Acc:817744]
AT2G32190	AT2G32190	1.63296	5.28e-06	Commonly upregulated by HL	cysteine-rich/transmembrane domain A-like protein [Source:NCBI gene (formerly Entrezgene);Acc:817778]
AT2G32210	AT2G32210	1.37202	0.0032395	Commonly upregulated by HL	cysteine-rich/transmembrane domain A-like protein [Source:NCBI gene (formerly Entrezgene);Acc:817780]
AT2G32680	RLP23	3.15948	5.3e-25	Commonly upregulated by HL	receptor like protein 23 [Source:NCBI gene (formerly Entrezgene);Acc:817828]
AT2G32800	AP4.3A	1.15957	1.01e-06	-	protein kinase family protein [Source:NCBI gene (formerly Entrezgene);Acc:817841]
AT2G33110	VAMP723	1.21307	0.00460547	Commonly upregulated by HL	vesicle-associated membrane protein 723 [Source:NCBI gene (formerly Entrezgene);Acc:817873]
AT2G34600	JAZ7	2.53215	3.76e-07	Commonly upregulated by HL	jasmonate-zim-domain protein 7 [Source:NCBI gene (formerly Entrezgene);Acc:818025]
AT2G34810	AT2G34810	1.51896	3.36e-11	Commonly upregulated by HL	FAD-binding Berberine family protein [Source:NCBI gene (formerly Entrezgene);Acc:818046]
AT2G35980	YLS9	2.32473	2.32e-05	Commonly upregulated by HL	Late embryosis abundant (LEA) hydroxyproline-rich glycoprotein family [Source:NCBI gene (formerly Entrezgene);Acc:818171]
AT2G36080	ABS2	2.50032	5.04e-16	Commonly upregulated by HL	AP2/B3-like transcriptional factor family protein [Source:NCBI gene (formerly Entrezgene);Acc:818181]
AT2G36780	AT2G36780	3.37511	1.14e-05	-	UDP-Glycosyltransferase superfamily protein [Source:NCBI gene (formerly Entrezgene);Acc:818250]
AT2G36800	DOGT1	1.97218	5.58e-13	-	don-glucosyltransferase 1 [Source:NCBI gene (formerly Entrezgene);Acc:818252]
AT2G36970	AT2G36970	2.25052	3.84e-16	-	UDP-Glycosyltransferase superfamily protein [Source:NCBI gene (formerly Entrezgene);Acc:818271]
AT2G37130	AT2G37130	1.11121	0.000120653	Commonly upregulated by HL	Peroxidase superfamily protein [Source:NCBI gene (formerly Entrezgene);Acc:818289]
AT2G37750	AT2G37750	1.52657	0.0019453	Commonly upregulated by HL	uncharacterized protein [Source:NCBI gene (formerly Entrezgene);Acc:818352]
AT2G37950	AT2G37950	1.27418	0.00755538	-	RING/FYVE/PHD zinc finger superfamily protein [Source:NCBI gene (formerly Entrezgene);Acc:818372]
AT2G37970	SOUL-1	1.38924	0.000124515	Commonly upregulated by HL	SOUL heme-binding family protein [Source:NCBI gene (formerly Entrezgene);Acc:818374]
AT2G38830	AT2G38830	4.51058	0.00182065	-	Ubiquitin-conjugating enzyme/RWD-like protein [Source:NCBI gene (formerly Entrezgene);Acc:818467]
AT2G39030	NATA1	1.41698	9.78e-07	Commonly upregulated by HL	Acyl-CoA N-acyltransferases (NAT) superfamily protein [Source:NCBI gene (formerly Entrezgene);Acc:818489]
AT2G39420	AT2G39420	1.83188	4.26e-20	Commonly upregulated by HL	alpha/beta-Hydrolases superfamily protein [Source:NCBI gene (formerly Entrezgene);Acc:818527]
AT2G40000	HSPRO2	1.5568	0.00081103	-	ortholog of sugar beet HS1 PRO-1 2 [Source:NCBI gene (formerly Entrezgene);Acc:818588]
AT2G40520	AT2G40520	2.00862	2.48e-15	Commonly upregulated by HL	Nucleotidyltransferase family protein [Source:NCBI gene (formerly Entrezgene);Acc:818647]
AT2G41100	TCH3	1.17672	1.05e-07	Commonly upregulated by HL	Calcium-binding EF hand family protein [Source:NCBI gene (formerly Entrezgene);Acc:818709]
AT2G41250	AT2G41250	2.43883	4.8e-12	Commonly upregulated by HL	Haloacid dehalogenase-like hydrolase (HAD) superfamily protein [Source:NCBI gene (formerly Entrezgene);Acc:818724]
AT2G41410	AT2G41410	1.8147	1.08e-37	Commonly upregulated by HL	Calcium-binding EF-hand family protein [Source:NCBI gene (formerly Entrezgene);Acc:818739]
AT2G41640	AT2G41640	1.37738	7.06e-05	Commonly upregulated by HL	Glycosyltransferase family 61 protein [Source:NCBI gene (formerly Entrezgene);Acc:818762]
AT2G41905	AT2G41905	2.19677	6.01e-12	Commonly upregulated by HL	uncharacterized protein [Source:NCBI gene (formerly Entrezgene);Acc:2745590]
AT2G42350	AT2G42350	2.58643	3.6e-06	Commonly upregulated by HL	RING/U-box superfamily protein [Source:NCBI gene (formerly Entrezgene);Acc:818836]
AT2G43000	NAC042	3.24398	1.37e-06	Commonly upregulated by HL	NAC domain containing protein 42 [Source:NCBI gene (formerly Entrezgene);Acc:818902]
AT2G43290	MSS3	1.28726	4.39e-06	Commonly upregulated by HL	Calcium-binding EF-hand family protein [Source:NCBI gene (formerly Entrezgene);Acc:818931]
AT2G43510	TI1	1.0217	1.18e-07	Commonly upregulated by HL	trypsin inhibitor protein 1 [Source:NCBI gene (formerly Entrezgene);Acc:818952]
AT2G43570	CHI	4.662	5.43e-33	Commonly upregulated by HL	chitinase [Source:NCBI gene (formerly Entrezgene);Acc:818959]
AT2G43620	AT2G43620	1.24773	0.00260234	Commonly upregulated by HL	Chitinase family protein [Source:NCBI gene (formerly Entrezgene);Acc:818964]
AT2G44240	AT2G44240	5.86172	2.72e-17	Commonly upregulated by HL	NEP-interacting protein (DUF239) [Source:NCBI gene (formerly Entrezgene);Acc:819032]
AT2G44290	AT2G44290	1.9144	4.81e-22	Commonly upregulated by HL	Bifunctional inhibitor/lipid-transfer protein/seed storage 2S albumin superfamily protein [Source:NCBI gene (formerly Entrezgene);Acc:819037]
AT2G45760	BAP2	3.78805	1.39e-10	Commonly upregulated by HL	BON association protein 2 [Source:NCBI gene (formerly Entrezgene);Acc:819184]
AT2G46150	AT2G46150	2.95646	1.09e-05	Commonly upregulated by HL	Late embryosis abundant (LEA) hydroxyproline-rich glycoprotein family [Source:NCBI gene (formerly Entrezgene);Acc:819222]
AT2G46270	GBF3	1.81116	0.000245521	Commonly upregulated by HL	G-box binding factor 3 [Source:NCBI gene (formerly Entrezgene);Acc:819235]
AT2G46400	WRKY46	2.15693	1.09e-08	Commonly upregulated by HL	WRKY DNA-binding protein 46 [Source:NCBI gene (formerly Entrezgene);Acc:819248]
AT2G46600	AT2G46600	1.21802	6.99e-17	-	Calcium-binding EF-hand family protein [Source:NCBI gene (formerly Entrezgene);Acc:819272]
AT2G47130	SDR3	1.15978	1.1e-05	Commonly upregulated by HL	NAD(P)-binding Rossmann-fold superfamily protein [Source:NCBI gene (formerly Entrezgene);Acc:819326]
AT3G00800	NA	3.39765	0.000166445	-	NA
AT3G01513	AT3G01513	4.44319	0.00170972	Commonly upregulated by HL	uncharacterized protein [Source:NCBI gene (formerly Entrezgene);Acc:821126]
AT3G01830	AT3G01830	3.10543	1.64e-05	Commonly upregulated by HL	Calcium-binding EF-hand family protein [Source:NCBI gene (formerly Entrezgene);Acc:820033]
AT3G02705	AT3G02705	4.43533	5.2e-05	Commonly upregulated by HL	ncRNA [Source:NCBI gene (formerly Entrezgene);Acc:28718595]
AT3G02885	GASA5	5.02337	3.1e-05	-	GAST1 protein homolog 5 [Source:NCBI gene (formerly Entrezgene);Acc:821194]
AT3G03640	BGLU25	1.64862	1.37e-12	Commonly upregulated by HL	beta glucosidase 25 [Source:NCBI gene (formerly Entrezgene);Acc:821201]
AT3G04060	NAC046	2.55005	2.45e-10	Commonly upregulated by HL	NAC domain containing protein 46 [Source:NCBI gene (formerly Entrezgene);Acc:819561]
AT3G04640	AT3G04640	1.45357	0.00164343	Commonly upregulated by HL	glycine-rich protein [Source:NCBI gene (formerly Entrezgene);Acc:819622]
AT3G04720	PR4	1.77541	2.67e-25	Commonly upregulated by HL	pathosis-related 4 [Source:NCBI gene (formerly Entrezgene);Acc:819632]
AT3G06890	AT3G06890	1.91805	0.000246958	Commonly upregulated by HL	uncharacterized protein [Source:NCBI gene (formerly Entrezgene);Acc:819874]
AT3G07350	F21O3.6	1.55263	0.0027404	-
AT3G07520	GLR1.4	2.54701	5.07e-15	Commonly upregulated by HL	glutamate receptor 1.4 [Source:NCBI gene (formerly Entrezgene);Acc:819940]
AT3G07600	AT3G07600	2.95455	0.00284347	-	Heavy metal transport/detoxification superfamily protein [Source:NCBI gene (formerly Entrezgene);Acc:819951]
AT3G08970	ATERDJ3A	1.15022	0.00173028	Commonly upregulated by HL	DNAJ heat shock N-terminal domain-containing protein [Source:NCBI gene (formerly Entrezgene);Acc:820049]
AT3G09010	AT3G09010	1.23418	2.23e-06	Commonly upregulated by HL	Protein kinase superfamily protein [Source:NCBI gene (formerly Entrezgene);Acc:820053]
AT3G09020	AT3G09020	1.06658	0.00399466	-	alpha 1,4-glycosyltransferase family protein [Source:NCBI gene (formerly Entrezgene);Acc:820054]
AT3G09270	GSTU8	3.00918	1.87e-14	Commonly upregulated by HL	glutathione S-transferase TAU 8 [Source:NCBI gene (formerly Entrezgene);Acc:820083]
AT3G09280	AT3G09280	3.69819	0.00634141	Commonly upregulated by HL	uncharacterized protein [Source:NCBI gene (formerly Entrezgene);Acc:820084]
AT3G09600	RVE8	2.2345	0.00978453	Commonly upregulated by HL	Homeodomain-like superfamily protein [Source:NCBI gene (formerly Entrezgene);Acc:820117]
AT3G09940	MDHAR	2.20494	1.98e-05	Commonly upregulated by HL	monodehydroascorbate reductase [Source:NCBI gene (formerly Entrezgene);Acc:820155]
AT3G09960	AT3G09960	3.65293	2.6e-05	Commonly upregulated by HL	Calcineurin-like metallo-phosphoesterase superfamily protein [Source:NCBI gene (formerly Entrezgene);Acc:820157]
AT3G10815	AT3G10815	4.86368	3.48e-06	Commonly upregulated by HL	RING/U-box superfamily protein [Source:NCBI gene (formerly Entrezgene);Acc:2745878]
AT3G10930	AT3G10930	2.33677	0.00157763	-	uncharacterized protein [Source:NCBI gene (formerly Entrezgene);Acc:820264]
AT3G11010	RLP34	1.19824	1.66e-13	Commonly upregulated by HL	receptor like protein 34 [Source:NCBI gene (formerly Entrezgene);Acc:820272]
AT3G11080	RLP35	1.37386	0.00382757	-	receptor like protein 35 [Source:NCBI gene (formerly Entrezgene);Acc:820279]
AT3G11340	UGT76B1	1.52809	4.85e-05	Commonly upregulated by HL	UDP-Glycosyltransferase superfamily protein [Source:NCBI gene (formerly Entrezgene);Acc:820307]
AT3G11402	AT3G11402	2.69204	0.000122156	Commonly upregulated by HL	Cysteine/Histidine-rich C1 domain family protein [Source:NCBI gene (formerly Entrezgene);Acc:820312]
AT3G12320	AT3G12320	1.85728	0.00103716	Commonly upregulated by HL	uncharacterized protein [Source:NCBI gene (formerly Entrezgene);Acc:820411]
AT3G13080	ABCC3	1.62097	8.37e-10	Commonly upregulated by HL	multidrug resistance-associated protein 3 [Source:NCBI gene (formerly Entrezgene);Acc:820496]
AT3G13100	ABCC7	2.41939	2.93e-07	Commonly upregulated by HL	multidrug resistance-associated protein 7 [Source:NCBI gene (formerly Entrezgene);Acc:820498]
AT3G13380	BRL3	1.24582	0.000563275	Commonly upregulated by HL	BRI1-like 3 [Source:NCBI gene (formerly Entrezgene);Acc:820538]
AT3G13433	AT3G13433	3.63877	1.79e-09	Commonly upregulated by HL	uncharacterized protein [Source:NCBI gene (formerly Entrezgene);Acc:7922438]
AT3G13435	AT3G13435	3.94427	0.000370677	Commonly upregulated by HL	uncharacterized protein [Source:NCBI gene (formerly Entrezgene);Acc:820544]
AT3G13610	AT3G13610	2.13871	0.000307586	Commonly upregulated by HL	2-oxoglutarate (2OG) and Fe(II)-dependent oxygenase superfamily protein [Source:NCBI gene (formerly Entrezgene);Acc:820564]
AT3G13950	AT3G13950	1.74058	0.000125205	Commonly upregulated by HL	ankyrin [Source:NCBI gene (formerly Entrezgene);Acc:820608]
AT3G14050	RSH2	1.10373	6.72e-05	Commonly upregulated by HL	RELA/SPOT homolog 2 [Source:NCBI gene (formerly Entrezgene);Acc:820619]
AT3G14060	AT3G14060	3.48072	1.43e-06	Commonly upregulated by HL	uncharacterized protein [Source:NCBI gene (formerly Entrezgene);Acc:820620]
AT3G14280	AT3G14280	2.04685	2.78e-14	Commonly upregulated by HL	LL-diaminopimelate aminotransferase [Source:NCBI gene (formerly Entrezgene);Acc:820648]
AT3G15536	AT3G15536	5.46238	1.37e-40	Commonly upregulated by HL	ncRNA [Source:NCBI gene (formerly Entrezgene);Acc:7922447]
AT3G16420	PBP1	1.25893	1.83e-06	-	PYK10-binding protein 1 [Source:NCBI gene (formerly Entrezgene);Acc:820890]
AT3G16470	JR1	1.04204	1.28e-06	Commonly upregulated by HL	Mannose-binding lectin superfamily protein [Source:NCBI gene (formerly Entrezgene);Acc:820895]
AT3G16720	ATL2	1.18331	6.36e-09	-	TOXICOS EN LEVADURA 2 [Source:NCBI gene (formerly Entrezgene);Acc:820924]
AT3G17050	NA	1.01308	0.000246958	-	NA
AT3G17690	CNGC19	2.64011	0.00160071	Commonly upregulated by HL	cyclic nucleotide gated channel 19 [Source:NCBI gene (formerly Entrezgene);Acc:821036]
AT3G18250	AT3G18250	2.77912	4.58e-16	Commonly upregulated by HL	Putative membrane lipoprotein [Source:NCBI gene (formerly Entrezgene);Acc:821353]
AT3G18773	AT3G18773	1.65653	0.000330296	-	RING/U-box superfamily protein [Source:NCBI gene (formerly Entrezgene);Acc:821409]
AT3G19150	KRP6	1.04559	4.96e-05	Commonly upregulated by HL	KIP-related protein 6 [Source:NCBI gene (formerly Entrezgene);Acc:821449]
AT3G19970	AT3G19970	1.56079	4.01e-05	Commonly upregulated by HL	alpha/beta-Hydrolases superfamily protein [Source:NCBI gene (formerly Entrezgene);Acc:821535]
AT3G21080	AT3G21080	2.63467	1.59e-06	Commonly upregulated by HL	ABC transporter-like protein [Source:NCBI gene (formerly Entrezgene);Acc:821660]
AT3G21530	AT3G21530	3.38747	0.000198003	-	DNAse I-like superfamily protein [Source:NCBI gene (formerly Entrezgene);Acc:821707]
AT3G22060	AT3G22060	1.04345	7.62e-06	Commonly upregulated by HL	Receptor-like protein kinase-related family protein [Source:NCBI gene (formerly Entrezgene);Acc:821768]
AT3G22160	AT3G22160	1.62738	1.28e-05	Commonly upregulated by HL	VQ motif-containing protein [Source:NCBI gene (formerly Entrezgene);Acc:821780]
AT3G22600	AT3G22600	3.19288	7.34e-21	Commonly upregulated by HL	Bifunctional inhibitor/lipid-transfer protein/seed storage 2S albumin superfamily protein [Source:NCBI gene (formerly Entrezgene);Acc:821832]
AT3G22620	AT3G22620	4.10387	0.000918296	Commonly upregulated by HL	Bifunctional inhibitor/lipid-transfer protein/seed storage 2S albumin superfamily protein [Source:NCBI gene (formerly Entrezgene);Acc:821833]
AT3G22910	AT3G22910	2.89287	1.74e-08	Commonly upregulated by HL	ATPase E1-E2 type family protein / haloacid dehalogenase-like hydrolase family protein [Source:NCBI gene (formerly Entrezgene);Acc:821863]
AT3G23550	AT3G23550	2.42931	1.58e-08	Commonly upregulated by HL	MATE efflux family protein [Source:NCBI gene (formerly Entrezgene);Acc:821934]
AT3G23560	ALF5	1.26597	0.00432436	Commonly upregulated by HL	MATE efflux family protein [Source:NCBI gene (formerly Entrezgene);Acc:821935]
AT3G24900	RLP39	3.68796	3.48e-06	Commonly upregulated by HL	receptor like protein 39 [Source:NCBI gene (formerly Entrezgene);Acc:822088]
AT3G24982	RLP40	3.24724	3.19e-11	Commonly upregulated by HL	receptor like protein 40 [Source:NCBI gene (formerly Entrezgene);Acc:822091]
AT3G25010	RLP41	3.83875	8.83e-37	Commonly upregulated by HL	receptor like protein 41 [Source:NCBI gene (formerly Entrezgene);Acc:822092]
AT3G25020	RLP42	1.25368	2.93e-07	Commonly upregulated by HL	receptor like protein 42 [Source:NCBI gene (formerly Entrezgene);Acc:822093]
AT3G25780	AOC3	1.02494	0.000235072	Commonly upregulated by HL	allene oxide cyclase 3 [Source:NCBI gene (formerly Entrezgene);Acc:822169]
AT3G25882	NIMIN-2	1.54757	1.2e-12	Commonly upregulated by HL	NIM1-interacting 2 [Source:NCBI gene (formerly Entrezgene);Acc:822184]
AT3G26210	CYP71B23	1.98728	1.57e-19	Commonly upregulated by HL	cytochrome P450, family 71, subfamily B, polypeptide 23 [Source:NCBI gene (formerly Entrezgene);Acc:822222]
AT3G26220	CYP71B3	1.42621	4.58e-12	-	cytochrome P450, family 71, subfamily B, polypeptide 3 [Source:NCBI gene (formerly Entrezgene);Acc:822223]
AT3G26320	CYP71B36	1.06111	0.00937878	-	cytochrome P450, family 71, subfamily B, polypeptide 36 [Source:NCBI gene (formerly Entrezgene);Acc:822236]
AT3G26470	AT3G26470	2.9406	1.21e-13	Commonly upregulated by HL	Powdery mildew resistance protein, RPW8 domain-containing protein [Source:NCBI gene (formerly Entrezgene);Acc:822252]
AT3G26500	PIRL2	2.28807	6.1e-08	Commonly upregulated by HL	plant intracellular ras group-related LRR 2 [Source:NCBI gene (formerly Entrezgene);Acc:822257]
AT3G26830	PAD3	2.02045	7.48e-13	Commonly upregulated by HL	Cytochrome P450 superfamily protein [Source:NCBI gene (formerly Entrezgene);Acc:822298]
AT3G28210	PMZ	1.6162	0.00124632	Commonly upregulated by HL	zinc finger (AN1-like) family protein [Source:NCBI gene (formerly Entrezgene);Acc:822447]
AT3G28220	AT3G28220	2.92868	2.78e-18	-	TRAF-like family protein [Source:NCBI gene (formerly Entrezgene);Acc:822448]
AT3G28270	AT3G28270	2.19773	8.9e-25	-	transmembrane protein, putative (DUF677) [Source:NCBI gene (formerly Entrezgene);Acc:822453]
AT3G28510	AT3G28510	4.95985	9.41e-28	Commonly upregulated by HL	P-loop containing nucleoside triphosphate hydrolases superfamily protein [Source:NCBI gene (formerly Entrezgene);Acc:822481]
AT3G28540	AT3G28540	2.80756	1.92e-16	Commonly upregulated by HL	P-loop containing nucleoside triphosphate hydrolases superfamily protein [Source:NCBI gene (formerly Entrezgene);Acc:822484]
AT3G28580	AT3G28580	2.74433	2.98e-11	Commonly upregulated by HL	P-loop containing nucleoside triphosphate hydrolases superfamily protein [Source:NCBI gene (formerly Entrezgene);Acc:822488]
AT3G28890	RLP43	1.54291	0.0055984	Commonly upregulated by HL	receptor like protein 43 [Source:NCBI gene (formerly Entrezgene);Acc:822523]
AT3G29240	AT3G29240	1.04346	2.22e-16	Commonly upregulated by HL	PPR containing protein (DUF179) [Source:NCBI gene (formerly Entrezgene);Acc:822579]
AT3G29250	SDR4	1.74822	1.94e-05	Commonly upregulated by HL	NAD(P)-binding Rossmann-fold superfamily protein [Source:NCBI gene (formerly Entrezgene);Acc:822580]
AT3G42880	PRK3	1.72284	7.64e-11	Commonly upregulated by HL	Leucine-rich repeat protein kinase family protein [Source:NCBI gene (formerly Entrezgene);Acc:823335]
AT3G44720	ADT4	1.42456	4.74e-17	Commonly upregulated by HL	arogenate dehydratase 4 [Source:NCBI gene (formerly Entrezgene);Acc:823601]
AT3G45130	LAS1	2.00001	0.004847	-	lanosterol synthase 1 [Source:NCBI gene (formerly Entrezgene);Acc:823649]
AT3G45330	AT3G45330	4.94473	0.000274495	Commonly upregulated by HL	Concanavalin A-like lectin protein kinase family protein [Source:NCBI gene (formerly Entrezgene);Acc:823671]
AT3G45730	AT3G45730	1.10436	1.73e-06	-	uncharacterized protein [Source:NCBI gene (formerly Entrezgene);Acc:823715]
AT3G45860	CRK4	1.92525	7.16e-30	-	cysteine-rich RLK (RECEPTOR-like protein kinase) 4 [Source:NCBI gene (formerly Entrezgene);Acc:823729]
AT3G46080	AT3G46080	3.7946	1.4e-08	Commonly upregulated by HL	C2H2-type zinc finger family protein [Source:NCBI gene (formerly Entrezgene);Acc:823751]
AT3G46090	ZAT7	5.20139	2.18e-33	Commonly upregulated by HL	C2H2 and C2HC zinc fingers superfamily protein [Source:NCBI gene (formerly Entrezgene);Acc:823752]
AT3G46880	AT3G46880	1.24638	0.00149585	-	uncharacterized protein [Source:NCBI gene (formerly Entrezgene);Acc:823841]
AT3G47420	G3Pp1	1.65583	3.29e-06	Commonly upregulated by HL	putative glycerol-3-phosphate transporter 1 [Source:NCBI gene (formerly Entrezgene);Acc:823896]
AT3G47480	AT3G47480	3.43333	6.72e-29	Commonly upregulated by HL	Calcium-binding EF-hand family protein [Source:NCBI gene (formerly Entrezgene);Acc:823902]
AT3G47540	AT3G47540	1.23522	7.35e-07	Commonly upregulated by HL	Chitinase family protein [Source:NCBI gene (formerly Entrezgene);Acc:823908]
AT3G47780	ABCA7	1.31816	0.00390658	Commonly upregulated by HL	ABC2 homolog 6 [Source:NCBI gene (formerly Entrezgene);Acc:823932]
AT3G47800	AT3G47800	1.00189	2.94e-13	-	Galactose mutarotase-like superfamily protein [Source:NCBI gene (formerly Entrezgene);Acc:823934]
AT3G48360	BT2	1.31635	0.00238746	-	BTB and TAZ domain protein 2 [Source:NCBI gene (formerly Entrezgene);Acc:823994]
AT3G48640	AT3G48640	1.67925	0.00463007	Commonly upregulated by HL	uncharacterized protein [Source:NCBI gene (formerly Entrezgene);Acc:824024]
AT3G48850	PHT3;2	2.22938	0.0013154	Commonly upregulated by HL	phosphate transporter 3;2 [Source:NCBI gene (formerly Entrezgene);Acc:824046]
AT3G49120	PRXCB	1.05483	8.36e-07	Commonly upregulated by HL	peroxidase CB [Source:NCBI gene (formerly Entrezgene);Acc:824073]
AT3G49320	AT3G49320	1.35088	0.000128912	Commonly upregulated by HL	Metal-dependent protein hydrolase [Source:NCBI gene (formerly Entrezgene);Acc:824094]
AT3G49340	AT3G49340	4.47868	5e-16	Commonly upregulated by HL	Cysteine proteinases superfamily protein [Source:NCBI gene (formerly Entrezgene);Acc:824096]
AT3G49780	PSK4	1.60442	4.04e-10	Commonly upregulated by HL	phytosulfokine 4 [Source:NCBI gene (formerly Entrezgene);Acc:824140]
AT3G50260	CEJ1	1.83049	2.4e-08	Commonly upregulated by HL	cooperatively regulated by ethylene and jasmonate 1 [Source:NCBI gene (formerly Entrezgene);Acc:824188]
AT3G50280	AT3G50280	2.3223	1.47e-05	Commonly upregulated by HL	HXXXD-type acyl-transferase family protein [Source:NCBI gene (formerly Entrezgene);Acc:824190]
AT3G50480	HR4	1.74152	8.24e-18	Commonly upregulated by HL	homolog of RPW8 4 [Source:NCBI gene (formerly Entrezgene);Acc:824212]
AT3G50490	NA	1.6295	4.72e-07	Commonly upregulated by HL	NA
AT3G50770	CML41	3.43367	1.72e-18	Commonly upregulated by HL	calmodulin-like 41 [Source:NCBI gene (formerly Entrezgene);Acc:824241]
AT3G50930	BCS1	2.0673	3.63e-14	Commonly upregulated by HL	cytochrome BC1 synthesi [Source:NCBI gene (formerly Entrezgene);Acc:824257]
AT3G51440	AT3G51440	1.9108	5.08e-13	Commonly upregulated by HL	Calcium-dependent phosphotriesterase superfamily protein [Source:NCBI gene (formerly Entrezgene);Acc:824307]
AT3G51660	AT3G51660	1.19064	6.38e-14	Commonly upregulated by HL	Tautomerase/MIF superfamily protein [Source:NCBI gene (formerly Entrezgene);Acc:824329]
AT3G51860	CAX3	3.31125	6.22e-29	Commonly upregulated by HL	cation exchanger 3 [Source:NCBI gene (formerly Entrezgene);Acc:824349]
AT3G52400	SYP122	1.84186	5.72e-11	Commonly upregulated by HL	syntaxin of plants 122 [Source:NCBI gene (formerly Entrezgene);Acc:824405]
AT3G52480	AT3G52480	1.2885	0.000252947	-	uncharacterized protein [Source:NCBI gene (formerly Entrezgene);Acc:824413]
AT3G53065	AT3G53065	5.38297	4.97e-05	-	D-galactoside/L-rhamnose binding SUEL lectin protein [Source:NCBI gene (formerly Entrezgene);Acc:6241111]
AT3G53150	UGT73D1	3.6783	1.41e-06	Commonly upregulated by HL	UDP-glucosyl transferase 73D1 [Source:NCBI gene (formerly Entrezgene);Acc:824481]
AT3G53230	AtCDC48B	1.19519	0.000507163	Commonly upregulated by HL	ATPase, AAA-type, CDC48 protein [Source:NCBI gene (formerly Entrezgene);Acc:824489]
AT3G53370	AT3G53370	1.09189	2.98e-08	-	S1FA-like DNA-binding protein [Source:NCBI gene (formerly Entrezgene);Acc:824505]
AT3G54960	PDIL1-3	1.15254	2.09e-11	Commonly upregulated by HL	PDI-like 1-3 [Source:NCBI gene (formerly Entrezgene);Acc:824661]
AT3G55560	AGF2	1.35656	0.00189823	Commonly upregulated by HL	AT-hook protein of GA feedback 2 [Source:NCBI gene (formerly Entrezgene);Acc:824721]
AT3G55700	AT3G55700	2.82621	0.000965093	-	UDP-Glycosyltransferase superfamily protein [Source:NCBI gene (formerly Entrezgene);Acc:824736]
AT3G56891	AT3G56891	4.37991	6.06e-07	Commonly upregulated by HL	Heavy metal transport/detoxification superfamily protein [Source:NCBI gene (formerly Entrezgene);Acc:6240272]
AT3G57157	AT3G57157	1.0623	0.000849215	-	ncRNA [Source:NCBI gene (formerly Entrezgene);Acc:6240650]
AT3G57260	BGL2	5.08247	1.81e-71	Commonly upregulated by HL	beta-1,3-glucanase 2 [Source:NCBI gene (formerly Entrezgene);Acc:824893]
AT3G57270	BG1	4.86179	3.16e-05	Commonly upregulated by HL	beta-1,3-glucanase 1 [Source:NCBI gene (formerly Entrezgene);Acc:824894]
AT3G57460	AT3G57460	1.73237	1.49e-06	Commonly upregulated by HL	catalytic/ metal ion binding / metalloendopeptidase/ zinc ion binding protein [Source:NCBI gene (formerly Entrezgene);Acc:824913]
AT3G57950	AT3G57950	5.02742	8.8e-10	Commonly upregulated by HL	cotton fiber protein [Source:NCBI gene (formerly Entrezgene);Acc:824964]
AT3G59880	AT3G59880	1.55749	0.00036299	Commonly upregulated by HL	uncharacterized protein [Source:NCBI gene (formerly Entrezgene);Acc:825158]
AT3G60470	AT3G60470	4.27329	0.00233118	-	transmembrane protein, putative (DUF247) [Source:NCBI gene (formerly Entrezgene);Acc:825218]
AT3G60520	AT3G60520	1.05717	0.000107374	Commonly upregulated by HL	zinc ion-binding protein [Source:NCBI gene (formerly Entrezgene);Acc:825223]
AT3G60540	AT3G60540	2.08922	1.16e-17	Commonly upregulated by HL	Preprotein translocase Sec, Sec61-beta subunit protein [Source:NCBI gene (formerly Entrezgene);Acc:825225]
AT3G60966	AT3G60966	2.63572	1.1e-10	Commonly upregulated by HL	RING/U-box superfamily protein [Source:NCBI gene (formerly Entrezgene);Acc:3769752]
AT3G61190	BAP1	2.32865	8.81e-08	Commonly upregulated by HL	BON association protein 1 [Source:NCBI gene (formerly Entrezgene);Acc:825291]
AT3G61198	AT3G61198	2.84113	1.93e-07	Commonly upregulated by HL	ncRNA [Source:NCBI gene (formerly Entrezgene);Acc:5008103]
AT3G61390	AT3G61390	3.7133	0.000194125	Commonly upregulated by HL	RING/U-box superfamily protein [Source:NCBI gene (formerly Entrezgene);Acc:825311]
AT3G62260	AT3G62260	1.01169	0.000858273	-	Protein phosphatase 2C family protein [Source:NCBI gene (formerly Entrezgene);Acc:825399]
AT3G63010	GID1B	1.76554	2.19e-06	Commonly upregulated by HL	alpha/beta-Hydrolases superfamily protein [Source:NCBI gene (formerly Entrezgene);Acc:825476]
AT3G63060	EDL3	3.42485	0.00471658	Commonly upregulated by HL	EID1-like 3 [Source:NCBI gene (formerly Entrezgene);Acc:825481]
AT4G00700	AT4G00700	3.73526	1.4e-16	Commonly upregulated by HL	C2 calcium/lipid-binding plant phosphoribosyltransferase family protein [Source:NCBI gene (formerly Entrezgene);Acc:828031]
AT4G01010	CNGC13	1.50935	2.1e-05	Commonly upregulated by HL	cyclic nucleotide-gated channel 13 [Source:NCBI gene (formerly Entrezgene);Acc:826427]
AT4G01250	WRKY22	1.09091	0.00487313	-	WRKY family transcription factor [Source:NCBI gene (formerly Entrezgene);Acc:827896]
AT4G01720	WRKY47	2.13798	4.49e-08	Commonly upregulated by HL	WRKY family transcription factor [Source:NCBI gene (formerly Entrezgene);Acc:828001]
AT4G01750	RGXT2	1.13892	4.09e-07	Commonly upregulated by HL	rhamnogalacturonan xylosyltransferase 2 [Source:NCBI gene (formerly Entrezgene);Acc:827905]
AT4G01895	AT4G01895	1.11816	0.00424407	Commonly upregulated by HL	systemic acquired resistance (SAR) regulator protein NIMIN-1-like protein [Source:NCBI gene (formerly Entrezgene);Acc:827073]
AT4G02330	ATPMEPCRB	2.21959	3.06e-07	Commonly upregulated by HL	Plant invertase/pectin methylesterase inhibitor superfamily [Source:NCBI gene (formerly Entrezgene);Acc:828064]
AT4G02380	SAG21	1.77787	3.19e-11	Commonly upregulated by HL	senescence-associated 21 [Source:NCBI gene (formerly Entrezgene);Acc:828053]
AT4G02520	GSTF2	1.1901	2.78e-08	Commonly upregulated by HL	glutathione S-transferase PHI 2 [Source:NCBI gene (formerly Entrezgene);Acc:827931]
AT4G03320	Tic20-IV	1.07891	0.00618957	Commonly upregulated by HL	translocon at the inner envelope membrane of chloroplasts 20-IV [Source:NCBI gene (formerly Entrezgene);Acc:827972]
AT4G03450	AT4G03450	1.22214	4.2e-06	Commonly upregulated by HL	Ankyrin repeat family protein [Source:NCBI gene (formerly Entrezgene);Acc:827913]
AT4G04223	AT4G04223	1.9196	1.31e-31	-	ncRNA [Source:NCBI gene (formerly Entrezgene);Acc:5008122]
AT4G04293	NA	1.02428	0.0027711	-	NA
AT4G04490	CRK36	2.45403	1.77e-11	Commonly upregulated by HL	cysteine-rich RLK (RECEPTOR-like protein kinase) 36 [Source:NCBI gene (formerly Entrezgene);Acc:825779]
AT4G04500	CRK37	3.87184	9.8e-09	Commonly upregulated by HL	cysteine-rich RLK (RECEPTOR-like protein kinase) 37 [Source:NCBI gene (formerly Entrezgene);Acc:825780]
AT4G04510	CRK38	3.03103	2.28e-05	Commonly upregulated by HL	cysteine-rich RLK (RECEPTOR-like protein kinase) 38 [Source:NCBI gene (formerly Entrezgene);Acc:825781]
AT4G04540	CRK39	1.68656	0.00110501	Commonly upregulated by HL	cysteine-rich RLK (RECEPTOR-like protein kinase) 39 [Source:NCBI gene (formerly Entrezgene);Acc:825785]
AT4G04570	CRK40	1.60132	6.21e-24	Commonly upregulated by HL	cysteine-rich RLK (RECEPTOR-like protein kinase) 40 [Source:NCBI gene (formerly Entrezgene);Acc:825789]
AT4G05020	NDB2	1.51541	1.67e-07	Commonly upregulated by HL	NAD(P)H dehydrogenase B2 [Source:NCBI gene (formerly Entrezgene);Acc:825844]
AT4G05030	AT4G05030	6.52469	3.75e-16	Commonly upregulated by HL	Copper transport protein family [Source:NCBI gene (formerly Entrezgene);Acc:825845]
AT4G05540	AT4G05540	4.00627	0.00416988	-	P-loop containing nucleoside triphosphate hydrolases superfamily protein [Source:NCBI gene (formerly Entrezgene);Acc:825906]
AT4G08155	AT4G08155	1.55162	0.00844846	-	ncRNA [Source:NCBI gene (formerly Entrezgene);Acc:28719967]
AT4G08555	AT4G08555	1.41083	1.88e-07	Commonly upregulated by HL	uncharacterized protein [Source:NCBI gene (formerly Entrezgene);Acc:826416]
AT4G09215	NA	1.87643	0.000604309	Commonly upregulated by HL	NA
AT4G09750	AT4G09750	2.09591	3.55e-09	Commonly upregulated by HL	NAD(P)-binding Rossmann-fold superfamily protein [Source:NCBI gene (formerly Entrezgene);Acc:826563]
AT4G10500	AT4G10500	5.11965	3.33e-41	Commonly upregulated by HL	2-oxoglutarate (2OG) and Fe(II)-dependent oxygenase superfamily protein [Source:NCBI gene (formerly Entrezgene);Acc:826642]
AT4G10860	AT4G10860	5.65447	1.01e-13	Commonly upregulated by HL	uncharacterized protein [Source:NCBI gene (formerly Entrezgene);Acc:826683]
AT4G11655	AT4G11655	3.86077	1.63e-07	Commonly upregulated by HL	Uncharacterized protein family (UPF0497) [Source:NCBI gene (formerly Entrezgene);Acc:2745700]
AT4G11890	ARCK1	2.22686	4.98e-13	Commonly upregulated by HL	Protein kinase superfamily protein [Source:NCBI gene (formerly Entrezgene);Acc:826796]
AT4G12200	NA	4.46419	0.00426085	-	NA
AT4G12490	AT4G12490	1.5648	2.19e-07	Commonly upregulated by HL	Bifunctional inhibitor/lipid-transfer protein/seed storage 2S albumin superfamily protein [Source:NCBI gene (formerly Entrezgene);Acc:826861]
AT4G12720	NUDT7	1.10585	6.72e-09	Commonly upregulated by HL	MutT/nudix family protein [Source:NCBI gene (formerly Entrezgene);Acc:826884]
AT4G13395	RTFL12	2.19239	0.00096677	-	ROTUNDIFOLIA like 12 [Source:NCBI gene (formerly Entrezgene);Acc:5008138]
AT4G13410	ATCSLA15	1.78779	0.00929718	-	Nucleotide-diphospho-sugar transferases superfamily protein [Source:NCBI gene (formerly Entrezgene);Acc:826972]
AT4G13890	EDA36	5.63707	1.78e-05	Commonly upregulated by HL	Pyridoxal phosphate (PLP)-dependent transferases superfamily protein [Source:NCBI gene (formerly Entrezgene);Acc:827024]
AT4G14630	GLP9	4.10529	4.42e-11	-	germin-like protein 9 [Source:NCBI gene (formerly Entrezgene);Acc:827113]
AT4G14640	CAM8	1.60482	0.00332445	Commonly upregulated by HL	calmodulin 8 [Source:NCBI gene (formerly Entrezgene);Acc:827114]
AT4G14746	AT4G14746	1.18364	4.79e-07	Commonly upregulated by HL	neurogenic locus notch-like protein [Source:NCBI gene (formerly Entrezgene);Acc:827129]
AT4G15417	RTL1	2.58085	0.00578537	-	RNAse II-like 1 [Source:NCBI gene (formerly Entrezgene);Acc:827212]
AT4G15680	AT4G15680	1.51361	1.86e-12	-	Thioredoxin superfamily protein [Source:NCBI gene (formerly Entrezgene);Acc:827245]
AT4G16260	AT4G16260	1.29036	1.17e-06	Commonly upregulated by HL	Glycosyl hydrolase superfamily protein [Source:NCBI gene (formerly Entrezgene);Acc:827320]
AT4G16460	AT4G16460	1.68389	0.00461113	Commonly upregulated by HL	zinc finger CCCH domain protein [Source:NCBI gene (formerly Entrezgene);Acc:827344]
AT4G17080	AT4G17080	1.0264	0.00317181	-	Histone H3 K4-specific methyltransferase SET7/9 family protein [Source:NCBI gene (formerly Entrezgene);Acc:827416]
AT4G17470	AT4G17470	1.84511	0.00215108	-	alpha/beta-Hydrolases superfamily protein [Source:NCBI gene (formerly Entrezgene);Acc:827458]
AT4G17500	ERF-1	1.30444	7.04e-09	Commonly upregulated by HL	ethylene responsive element binding factor 1 [Source:NCBI gene (formerly Entrezgene);Acc:827464]
AT4G17670	AT4G17670	1.81151	9.78e-10	Commonly upregulated by HL	senescence-associated family protein (DUF581) [Source:NCBI gene (formerly Entrezgene);Acc:827487]
AT4G18250	AT4G18250	2.43228	5.37e-10	Commonly upregulated by HL	receptor Serine/Threonine kinase-like protein [Source:NCBI gene (formerly Entrezgene);Acc:827551]
AT4G18253	AT4G18253	2.50211	1.12e-29	Commonly upregulated by HL	receptor Serine/Threonine kinase-like protein [Source:NCBI gene (formerly Entrezgene);Acc:28720145]
AT4G18430	RABA1e	2.26949	6.04e-05	Commonly upregulated by HL	RAB GTPase homolog A1E [Source:NCBI gene (formerly Entrezgene);Acc:827574]
AT4G19925	AT4G19925	5.18288	0.00365459	-	Toll-Interleukin-Resistance (TIR) domain family protein [Source:NCBI gene (formerly Entrezgene);Acc:2745717]
AT4G19970	AT4G19970	3.63222	1.1e-07	-	nucleotide-diphospho-sugar transferase family protein [Source:NCBI gene (formerly Entrezgene);Acc:827741]
AT4G21830	MSRB7	1.62107	0.000353006	Commonly upregulated by HL	methionine sulfoxide reductase B7 [Source:NCBI gene (formerly Entrezgene);Acc:828271]
AT4G21840	MSRB8	4.66012	7.49e-25	Commonly upregulated by HL	methionine sulfoxide reductase B8 [Source:NCBI gene (formerly Entrezgene);Acc:828272]
AT4G21850	MSRB9	2.8281	3.61e-18	Commonly upregulated by HL	methionine sulfoxide reductase B9 [Source:NCBI gene (formerly Entrezgene);Acc:828273]
AT4G21903	AT4G21903	2.57694	1.68e-08	Commonly upregulated by HL	MATE efflux family protein [Source:NCBI gene (formerly Entrezgene);Acc:6241480]
AT4G21940	CPK15	1.48058	0.00960567	-	calcium-dependent protein kinase 15 [Source:NCBI gene (formerly Entrezgene);Acc:828283]
AT4G21950	AT4G21950	4.21495	0.0027711	Commonly upregulated by HL	uncharacterized protein [Source:NCBI gene (formerly Entrezgene);Acc:828284]
AT4G22755	AT4G22755	1.96672	3.25e-19	-	methylsterol monooxygenase 1-3 [Source:NCBI gene (formerly Entrezgene);Acc:28720173]
AT4G23030	AT4G23030	2.53571	0.000227142	Commonly upregulated by HL	MATE efflux family protein [Source:NCBI gene (formerly Entrezgene);Acc:828402]
AT4G23140	CRK6	2.82395	8.07e-29	Commonly upregulated by HL	cysteine-rich RLK (RECEPTOR-like protein kinase) 6 [Source:NCBI gene (formerly Entrezgene);Acc:828413]
AT4G23150	CRK7	3.55499	1.16e-17	Commonly upregulated by HL	cysteine-rich RLK (RECEPTOR-like protein kinase) 7 [Source:NCBI gene (formerly Entrezgene);Acc:828414]
AT4G23160	CRK8	2.42709	0.00020409	-	cysteine-rich RECEPTOR-like kinase [Source:NCBI gene (formerly Entrezgene);Acc:828415]
AT4G23210	CRK13	2.38644	2.95e-15	Commonly upregulated by HL	cysteine-rich RLK (RECEPTOR-like protein kinase) 13 [Source:NCBI gene (formerly Entrezgene);Acc:828420]
AT4G23310	CRK23	4.39865	1.11e-09	-	cysteine-rich RLK (RECEPTOR-like protein kinase) 23 [Source:NCBI gene (formerly Entrezgene);Acc:828430]
AT4G23450	AIRP1	1.72	0.00166429	-	RING/U-box superfamily protein [Source:NCBI gene (formerly Entrezgene);Acc:828444]
AT4G23810	WRKY53	1.87886	7.19e-06	Commonly upregulated by HL	WRKY family transcription factor [Source:NCBI gene (formerly Entrezgene);Acc:828481]
AT4G23880	AT4G23880	1.06202	0.00364152	-	uncharacterized protein [Source:NCBI gene (formerly Entrezgene);Acc:828487]
AT4G23885	AT4G23885	1.43196	1.37e-08	Commonly upregulated by HL	uncharacterized protein [Source:NCBI gene (formerly Entrezgene);Acc:828488]
AT4G25000	AMY1	2.44082	1.25e-12	Commonly upregulated by HL	alpha-amylase-like protein [Source:NCBI gene (formerly Entrezgene);Acc:828603]
AT4G25070	AT4G25070	1.63168	0.00198391	Commonly upregulated by HL	caldesmon-like protein [Source:NCBI gene (formerly Entrezgene);Acc:828610]
AT4G25110	MC2	1.84932	1.41e-11	Commonly upregulated by HL	metacaspase 2 [Source:NCBI gene (formerly Entrezgene);Acc:828614]
AT4G26060	AT4G26060	1.2128	6.82e-07	Commonly upregulated by HL	Ribosomal protein L18ae family [Source:NCBI gene (formerly Entrezgene);Acc:828712]
AT4G26150	CGA1	1.87157	0.000129704	-	cytokinin-responsive gata factor 1 [Source:NCBI gene (formerly Entrezgene);Acc:828721]
AT4G27860	MEB1	1.9442	6.09e-06	Commonly upregulated by HL	vacuolar iron transporter (VIT) family protein [Source:NCBI gene (formerly Entrezgene);Acc:828899]
AT4G28390	AAC3	2.41858	2.56e-19	Commonly upregulated by HL	ADP/ATP carrier 3 [Source:NCBI gene (formerly Entrezgene);Acc:828955]
AT4G29110	AT4G29110	1.46538	0.000433801	-	cotton fiber protein [Source:NCBI gene (formerly Entrezgene);Acc:829032]
AT4G29740	CKX4	1.25128	3.58e-06	Commonly upregulated by HL	cytokinin oxidase 4 [Source:NCBI gene (formerly Entrezgene);Acc:829096]
AT4G31800	WRKY18	2.23037	3.92e-16	Commonly upregulated by HL	WRKY DNA-binding protein 18 [Source:NCBI gene (formerly Entrezgene);Acc:829308]
AT4G32480	AT4G32480	1.66885	2.13e-06	-	sugar phosphate exchanger, putative (DUF506) [Source:NCBI gene (formerly Entrezgene);Acc:829383]
AT4G35070	AT4G35070	1.86514	0.00532726	-	SBP (S-ribonuclease binding protein) family protein [Source:NCBI gene (formerly Entrezgene);Acc:829659]
AT4G36040	J11	1.80496	1.51e-14	Commonly upregulated by HL	Chaperone DnaJ-domain superfamily protein [Source:NCBI gene (formerly Entrezgene);Acc:829760]
AT4G36110	SAUR9	2.27317	7.68e-07	Commonly upregulated by HL	SAUR-like auxin-responsive protein family [Source:NCBI gene (formerly Entrezgene);Acc:829768]
AT4G36640	AT4G36640	1.00361	0.000660944	Commonly upregulated by HL	Sec14p-like phosphatidylinositol transfer family protein [Source:NCBI gene (formerly Entrezgene);Acc:829816]
AT4G36990	HSF4	1.97103	2.1e-09	Commonly upregulated by HL	heat shock factor 4 [Source:NCBI gene (formerly Entrezgene);Acc:829853]
AT4G37010	CEN2	2.0143	9.72e-09	Commonly upregulated by HL	centrin 2 [Source:NCBI gene (formerly Entrezgene);Acc:829855]
AT4G37150	MES9	1.16358	0.000929712	Commonly upregulated by HL	methyl esterase 9 [Source:NCBI gene (formerly Entrezgene);Acc:829869]
AT4G37540	LBD39	1.15383	3.07e-06	-	LOB domain-containing protein 39 [Source:NCBI gene (formerly Entrezgene);Acc:829909]
AT4G37610	BT5	1.66291	0.00593334	-	BTB and TAZ domain protein 5 [Source:NCBI gene (formerly Entrezgene);Acc:829915]
AT4G39030	EDS5	1.78853	4.11e-08	Commonly upregulated by HL	MATE efflux family protein [Source:NCBI gene (formerly Entrezgene);Acc:830058]
AT4G39070	BZS1	1.71901	0.003495	-	B-box zinc finger family protein [Source:NCBI gene (formerly Entrezgene);Acc:830062]
AT4G39670	AT4G39670	2.13764	1.76e-07	Commonly upregulated by HL	Glycolipid transfer protein (GLTP) family protein [Source:NCBI gene (formerly Entrezgene);Acc:830121]
AT4G39830	AT4G39830	2.1341	9.74e-06	Commonly upregulated by HL	Cupredoxin superfamily protein [Source:NCBI gene (formerly Entrezgene);Acc:830142]
AT4G39890	RABH1c	1.15589	9.86e-05	Commonly upregulated by HL	RAB GTPase homolog H1C [Source:NCBI gene (formerly Entrezgene);Acc:830148]
AT4G40020	AT4G40020	4.43396	0.00159396	-	Myosin heavy chain-related protein [Source:NCBI gene (formerly Entrezgene);Acc:830163]
AT5G00560	NA	1.53161	0.00384222	Commonly upregulated by HL	NA
AT5G01550	LECRKA4.2	2.5497	0.00189494	Commonly upregulated by HL	lectin receptor kinase a4.1 [Source:NCBI gene (formerly Entrezgene);Acc:831700]
AT5G01600	FER1	1.47808	3.63e-12	-	ferretin 1 [Source:NCBI gene (formerly Entrezgene);Acc:831720]
AT5G01900	WRKY62	3.3837	2.81e-05	Commonly upregulated by HL	WRKY DNA-binding protein 62 [Source:NCBI gene (formerly Entrezgene);Acc:831826]
AT5G02260	EXPA9	1.45688	1.24e-05	-	expansin A9 [Source:NCBI gene (formerly Entrezgene);Acc:831736]
AT5G02490	Hsp70-2	1.35346	3.61e-16	Commonly upregulated by HL	Heat shock protein 70 (Hsp 70) family protein [Source:NCBI gene (formerly Entrezgene);Acc:831856]
AT5G02780	GSTL1	2.29895	0.00119699	Commonly upregulated by HL	glutathione transferase lambda 1 [Source:NCBI gene (formerly Entrezgene);Acc:831800]
AT5G03350	AT5G03350	1.12513	6.36e-12	Commonly upregulated by HL	Legume lectin family protein [Source:NCBI gene (formerly Entrezgene);Acc:831863]
AT5G03890	AT5G03890	3.75697	0.00327767	Commonly upregulated by HL	uncharacterized protein [Source:NCBI gene (formerly Entrezgene);Acc:831673]
AT5G04720	ADR1-L2	1.18418	7.96e-09	Commonly upregulated by HL	ADR1-like 2 [Source:NCBI gene (formerly Entrezgene);Acc:830350]
AT5G05600	AT5G05600	1.13726	9.24e-12	Commonly upregulated by HL	2-oxoglutarate (2OG) and Fe(II)-dependent oxygenase superfamily protein [Source:NCBI gene (formerly Entrezgene);Acc:830443]
AT5G06320	NHL3	1.07147	5.23e-06	Commonly upregulated by HL	NDR1/HIN1-like 3 [Source:NCBI gene (formerly Entrezgene);Acc:830520]
AT5G07780	FH19	4.51088	0.00645364	-	Actin-binding FH2 (formin homology 2) family protein [Source:NCBI gene (formerly Entrezgene);Acc:830671]
AT5G08240	AT5G08240	3.12405	4.71e-12	Commonly upregulated by HL	uncharacterized protein [Source:NCBI gene (formerly Entrezgene);Acc:830720]
AT5G09290	AT5G09290	3.38344	9.65e-09	Commonly upregulated by HL	Inositol monophosphatase family protein [Source:NCBI gene (formerly Entrezgene);Acc:830788]
AT5G09876	AT5G09876	2.72395	0.00360214	-	uncharacterized protein [Source:NCBI gene (formerly Entrezgene);Acc:7922554]
AT5G10300	MES5	1.55879	4.01e-07	Commonly upregulated by HL	methyl esterase 5 [Source:NCBI gene (formerly Entrezgene);Acc:830894]
AT5G10380	RING1	2.54211	2.5e-28	Commonly upregulated by HL	RING/U-box superfamily protein [Source:NCBI gene (formerly Entrezgene);Acc:830902]
AT5G10695	AT5G10695	1.34713	0.00572198	-	methionyl-tRNA synthetase [Source:NCBI gene (formerly Entrezgene);Acc:830934]
AT5G10760	AT5G10760	3.0072	5.84e-32	Commonly upregulated by HL	Eukaryotic aspartyl protease family protein [Source:NCBI gene (formerly Entrezgene);Acc:830943]
AT5G11920	cwINV6	2.91107	4.54e-14	Commonly upregulated by HL	6-&1-fructan exohydrolase [Source:NCBI gene (formerly Entrezgene);Acc:831065]
AT5G11930	AT5G11930	2.30985	0.00250105	-	Thioredoxin superfamily protein [Source:NCBI gene (formerly Entrezgene);Acc:831066]
AT5G12030	HSP17.6A	1.58465	0.00102588	Commonly upregulated by HL	heat shock protein 17.6A [Source:NCBI gene (formerly Entrezgene);Acc:831076]
AT5G13080	WRKY75	1.23255	0.00135634	Commonly upregulated by HL	WRKY DNA-binding protein 75 [Source:NCBI gene (formerly Entrezgene);Acc:831147]
AT5G13190	GILP	1.21077	3.28e-13	Commonly upregulated by HL	GSH-induced LITAF domain protein [Source:NCBI gene (formerly Entrezgene);Acc:831158]
AT5G13320	PBS3	2.75091	1.22e-12	Commonly upregulated by HL	Auxin-responsive GH3 family protein [Source:NCBI gene (formerly Entrezgene);Acc:831173]
AT5G13930	TT4	1.68521	2.84e-06	Commonly upregulated by HL	Chalcone and stilbene synthase family protein [Source:NCBI gene (formerly Entrezgene);Acc:831241]
AT5G14930	SAG101	1.23314	3.19e-07	Commonly upregulated by HL	senescence-associated 101 [Source:NCBI gene (formerly Entrezgene);Acc:831345]
AT5G15860	PCME	1.41725	1.99e-07	Commonly upregulated by HL	prenylcysteine methylesterase [Source:NCBI gene (formerly Entrezgene);Acc:831443]
AT5G15870	AT5G15870	1.1362	3.96e-06	-	glycosyl hydrolase family 81 protein [Source:NCBI gene (formerly Entrezgene);Acc:831444]
AT5G16080	CXE17	2.42072	0.00323331	-	carboxyesterase 17 [Source:NCBI gene (formerly Entrezgene);Acc:831465]
AT5G16170	AT5G16170	1.64458	9.55e-06	Commonly upregulated by HL	Core-2/I-branching beta-1,6-N-acetylglucosaminyltransferase family protein [Source:NCBI gene (formerly Entrezgene);Acc:831475]
AT5G16980	AT5G16980	1.94329	0.000164405	-	Zinc-binding dehydrogenase family protein [Source:NCBI gene (formerly Entrezgene);Acc:831561]
AT5G17300	RVE1	2.79982	0.000753265	Commonly upregulated by HL	Homeodomain-like superfamily protein [Source:NCBI gene (formerly Entrezgene);Acc:831595]
AT5G17330	GAD	1.21089	0.00182576	-	glutamate decarboxylase [Source:NCBI gene (formerly Entrezgene);Acc:831599]
AT5G17760	AT5G17760	1.46366	3.59e-11	Commonly upregulated by HL	P-loop containing nucleoside triphosphate hydrolases superfamily protein [Source:NCBI gene (formerly Entrezgene);Acc:831644]
AT5G18270	ANAC087	2.49824	0.000766106	Commonly upregulated by HL	NAC domain containing protein 87 [Source:NCBI gene (formerly Entrezgene);Acc:831945]
AT5G18310	AT5G18310	1.30678	1.79e-10	Commonly upregulated by HL	ubiquitin hydrolase [Source:NCBI gene (formerly Entrezgene);Acc:831949]
AT5G18470	AT5G18470	1.70053	0.00471658	Commonly upregulated by HL	Curculin-like (mannose-binding) lectin family protein [Source:NCBI gene (formerly Entrezgene);Acc:831965]
AT5G19120	AT5G19120	1.55662	6.95e-06	-	Eukaryotic aspartyl protease family protein [Source:NCBI gene (formerly Entrezgene);Acc:832032]
AT5G19190	AT5G19190	1.3214	3.68e-05	-	uncharacterized protein [Source:NCBI gene (formerly Entrezgene);Acc:832039]
AT5G19875	AT5G19875	2.02495	8.12e-09	Commonly upregulated by HL	uncharacterized protein [Source:NCBI gene (formerly Entrezgene);Acc:832109]
AT5G19880	AT5G19880	3.58939	1.02e-05	Commonly upregulated by HL	Peroxidase superfamily protein [Source:NCBI gene (formerly Entrezgene);Acc:832110]
AT5G20230	BCB	2.35228	3.53e-14	Commonly upregulated by HL	blue-copper-binding protein [Source:NCBI gene (formerly Entrezgene);Acc:832145]
AT5G20400	AT5G20400	1.46357	1.48e-06	-	2-oxoglutarate (2OG) and Fe(II)-dependent oxygenase superfamily protein [Source:NCBI gene (formerly Entrezgene);Acc:832162]
AT5G22380	NAC090	2.3255	1.88e-06	Commonly upregulated by HL	NAC domain containing protein 90 [Source:NCBI gene (formerly Entrezgene);Acc:832299]
AT5G22520	AT5G22520	2.69613	4.67e-08	Commonly upregulated by HL	uncharacterized protein [Source:NCBI gene (formerly Entrezgene);Acc:832313]
AT5G22530	AT5G22530	2.45957	3.76e-07	Commonly upregulated by HL	uncharacterized protein [Source:NCBI gene (formerly Entrezgene);Acc:832314]
AT5G22540	AT5G22540	2.13433	0.000219876	Commonly upregulated by HL	transmembrane protein, putative (DUF247) [Source:NCBI gene (formerly Entrezgene);Acc:832315]
AT5G22545	AT5G22545	2.49591	3.71e-08	Commonly upregulated by HL	uncharacterized protein [Source:NCBI gene (formerly Entrezgene);Acc:832316]
AT5G22570	WRKY38	1.99365	1.39e-13	Commonly upregulated by HL	WRKY DNA-binding protein 38 [Source:NCBI gene (formerly Entrezgene);Acc:832320]
AT5G23160	AT5G23160	4.22881	0.00496424	Commonly upregulated by HL	uncharacterized protein [Source:NCBI gene (formerly Entrezgene);Acc:832380]
AT5G24110	WRKY30	2.26755	0.00856325	Commonly upregulated by HL	WRKY DNA-binding protein 30 [Source:NCBI gene (formerly Entrezgene);Acc:832476]
AT5G24200	AT5G24200	3.78315	4.19e-28	Commonly upregulated by HL	alpha/beta-Hydrolases superfamily protein [Source:NCBI gene (formerly Entrezgene);Acc:832487]
AT5G24352	AT5G24352	1.35489	0.00410501	-	Serine/threonine-protein kinase WNK (With No Lysine)-like protein [Source:NCBI gene (formerly Entrezgene);Acc:5008223]
AT5G24530	DMR6	2.98622	3.64e-87	Commonly upregulated by HL	2-oxoglutarate (2OG) and Fe(II)-dependent oxygenase superfamily protein [Source:NCBI gene (formerly Entrezgene);Acc:832524]
AT5G25190	ESE3	2.23184	4.03e-08	-	Integrase-type DNA-binding superfamily protein [Source:NCBI gene (formerly Entrezgene);Acc:832590]
AT5G25250	FLOT1	1.49676	2.83e-11	Commonly upregulated by HL	SPFH/Band 7/PHB domain-containing membrane-associated protein family [Source:NCBI gene (formerly Entrezgene);Acc:832596]
AT5G26170	WRKY50	2.17199	1.47e-22	Commonly upregulated by HL	WRKY DNA-binding protein 50 [Source:NCBI gene (formerly Entrezgene);Acc:832686]
AT5G26690	AT5G26690	2.34293	3.81e-07	Commonly upregulated by HL	Heavy metal transport/detoxification superfamily protein [Source:NCBI gene (formerly Entrezgene);Acc:832720]
AT5G26731	AT5G26731	2.19517	3.53e-08	Commonly upregulated by HL	uncharacterized protein [Source:NCBI gene (formerly Entrezgene);Acc:832715]
AT5G26920	CBP60G	3.06517	5.42e-19	Commonly upregulated by HL	Cam-binding protein 60-like G [Source:NCBI gene (formerly Entrezgene);Acc:832750]
AT5G27060	RLP53	1.35186	0.000246331	Commonly upregulated by HL	receptor like protein 53 [Source:NCBI gene (formerly Entrezgene);Acc:832764]
AT5G35920	CYP79A4P	4.58147	0.00770834	Commonly upregulated by HL	cytochrome P450, family 79, subfamily A, polypeptide 4 pseudo [Source:NCBI gene (formerly Entrezgene);Acc:833581]
AT5G35935	NA	5.6377	8.62e-06	-	NA
AT5G38250	AT5G38250	2.73927	4.09e-06	Commonly upregulated by HL	Protein kinase family protein [Source:NCBI gene (formerly Entrezgene);Acc:833807]
AT5G38900	AT5G38900	2.64166	2.79e-09	Commonly upregulated by HL	Thioredoxin superfamily protein [Source:NCBI gene (formerly Entrezgene);Acc:833882]
AT5G39050	PMAT1	1.26891	1.34e-10	Commonly upregulated by HL	HXXXD-type acyl-transferase family protein [Source:NCBI gene (formerly Entrezgene);Acc:833897]
AT5G39080	AT5G39080	1.15931	5.96e-08	-	HXXXD-type acyl-transferase family protein [Source:NCBI gene (formerly Entrezgene);Acc:833900]
AT5G39660	CDF2	1.48024	0.00189529	Commonly upregulated by HL	cycling DOF factor 2 [Source:NCBI gene (formerly Entrezgene);Acc:833962]
AT5G39670	AT5G39670	2.43515	0.000147529	Commonly upregulated by HL	Calcium-binding EF-hand family protein [Source:NCBI gene (formerly Entrezgene);Acc:833963]
AT5G40010	AATP1	4.64264	6.71e-10	Commonly upregulated by HL	AAA-ATPase 1 [Source:NCBI gene (formerly Entrezgene);Acc:833998]
AT5G40720	AT5G40720	2.48772	1.44e-14	Commonly upregulated by HL	C3H4 type zinc finger protein (DUF23) [Source:NCBI gene (formerly Entrezgene);Acc:834072]
AT5G40780	LHT1	1.26425	3.88e-07	Commonly upregulated by HL	lysine histidine transporter 1 [Source:NCBI gene (formerly Entrezgene);Acc:834078]
AT5G41400	AT5G41400	1.18253	8.49e-05	Commonly upregulated by HL	RING/U-box superfamily protein [Source:NCBI gene (formerly Entrezgene);Acc:834142]
AT5G41740	AT5G41740	1.21986	3.73e-06	Commonly upregulated by HL	Disease resistance protein (TIR-NBS-LRR class) family [Source:NCBI gene (formerly Entrezgene);Acc:834177]
AT5G41750	AT5G41750	1.26425	1.45e-05	Commonly upregulated by HL	Disease resistance protein (TIR-NBS-LRR class) family [Source:NCBI gene (formerly Entrezgene);Acc:834178]
AT5G41761	AT5G41761	1.66792	9.52e-08	-	uncharacterized protein [Source:NCBI gene (formerly Entrezgene);Acc:6241304]
AT5G42050	AT5G42050	1.23878	3.21e-15	Commonly upregulated by HL	DCD (Development and Cell Death) domain protein [Source:NCBI gene (formerly Entrezgene);Acc:834210]
AT5G42380	CML37	2.72232	1.93e-05	Commonly upregulated by HL	calmodulin like 37 [Source:NCBI gene (formerly Entrezgene);Acc:834244]
AT5G42830	AT5G42830	1.02051	0.00191774	-	HXXXD-type acyl-transferase family protein [Source:NCBI gene (formerly Entrezgene);Acc:834294]
AT5G43910	AT5G43910	1.55358	7.77e-06	Commonly upregulated by HL	pfkB-like carbohydrate kinase family protein [Source:NCBI gene (formerly Entrezgene);Acc:834413]
AT5G44390	AT5G44390	2.49055	4.13e-06	Commonly upregulated by HL	FAD-binding Berberine family protein [Source:NCBI gene (formerly Entrezgene);Acc:834465]
AT5G44420	PDF1.2	2.22	2.88e-18	Commonly upregulated by HL	plant defensin 1.2 [Source:NCBI gene (formerly Entrezgene);Acc:834469]
AT5G44430	PDF1.2c	1.93908	9.6e-06	Commonly upregulated by HL	plant defensin 1.2C [Source:NCBI gene (formerly Entrezgene);Acc:834470]
AT5G44460	CML43	5.0996	3.91e-06	Commonly upregulated by HL	calmodulin like 43 [Source:NCBI gene (formerly Entrezgene);Acc:834473]
AT5G44480	DUR	2.10369	0.00162357	Commonly upregulated by HL	NAD(P)-binding Rossmann-fold superfamily protein [Source:NCBI gene (formerly Entrezgene);Acc:834475]
AT5G44567	AT5G44567	4.09957	1.1e-10	Commonly upregulated by HL	uncharacterized protein [Source:NCBI gene (formerly Entrezgene);Acc:28721249]
AT5G44568	AT5G44568	1.77688	1.17e-25	Commonly upregulated by HL	uncharacterized protein [Source:NCBI gene (formerly Entrezgene);Acc:5008297]
AT5G44570	AT5G44570	2.84895	8.06e-07	Commonly upregulated by HL	uncharacterized protein [Source:NCBI gene (formerly Entrezgene);Acc:834484]
AT5G44572	AT5G44572	1.20157	2.74e-05	Commonly upregulated by HL	uncharacterized protein [Source:NCBI gene (formerly Entrezgene);Acc:5008298]
AT5G44575	AT5G44575	1.35321	0.00670468	Commonly upregulated by HL	uncharacterized protein [Source:NCBI gene (formerly Entrezgene);Acc:834485]
AT5G45380	DUR3	1.39845	1.3e-07	Commonly upregulated by HL	urea-proton symporter DEGRADATION OF UREA 3 (DUR3) [Source:NCBI gene (formerly Entrezgene);Acc:834574]
AT5G45630	AT5G45630	1.5736	0.0045771	-	senescence regulator (Protein of unknown function, DUF584) [Source:NCBI gene (formerly Entrezgene);Acc:834603]
AT5G45800	MEE62	1.06012	8.67e-06	-	Leucine-rich repeat protein kinase family protein [Source:NCBI gene (formerly Entrezgene);Acc:834620]
AT5G46050	PTR3	2.33425	1.46e-06	Commonly upregulated by HL	peptide transporter 3 [Source:NCBI gene (formerly Entrezgene);Acc:834646]
AT5G46115	AT5G46115	3.96471	0.00552667	-	uncharacterized protein [Source:NCBI gene (formerly Entrezgene);Acc:834653]
AT5G46350	WRKY8	2.61537	9.11e-17	Commonly upregulated by HL	WRKY DNA-binding protein 8 [Source:NCBI gene (formerly Entrezgene);Acc:834678]
AT5G46500	AT5G46500	1.78502	0.000858273	-	protein VARIATION IN COMPOUND TRIGGERED ROOT growth protein [Source:NCBI gene (formerly Entrezgene);Acc:834693]
AT5G46871	AT5G46871	1.96569	1.38e-08	Commonly upregulated by HL	Putative membrane lipoprotein [Source:NCBI gene (formerly Entrezgene);Acc:3771453]
AT5G46960	AT5G46960	5.32452	4.18e-05	-	Plant invertase/pectin methylesterase inhibitor superfamily protein [Source:NCBI gene (formerly Entrezgene);Acc:834742]
AT5G47130	AT5G47130	2.15392	1.32e-05	-	Bax inhibitor-1 family protein [Source:NCBI gene (formerly Entrezgene);Acc:834759]
AT5G47220	ERF2	1.34263	5.39e-06	Commonly upregulated by HL	ethylene responsive element binding factor 2 [Source:NCBI gene (formerly Entrezgene);Acc:834768]
AT5G48290	AT5G48290	2.55168	8.53e-05	-	Heavy metal transport/detoxification superfamily protein [Source:NCBI gene (formerly Entrezgene);Acc:834882]
AT5G48470	AT5G48470	1.28312	1.65e-08	-	uncharacterized protein [Source:NCBI gene (formerly Entrezgene);Acc:834902]
AT5G48540	AT5G48540	1.02802	0.00143817	Commonly upregulated by HL	receptor-like protein kinase-related family protein [Source:NCBI gene (formerly Entrezgene);Acc:834910]
AT5G48657	AT5G48657	1.56308	2.2e-10	Commonly upregulated by HL	defense protein-like protein [Source:NCBI gene (formerly Entrezgene);Acc:2746202]
AT5G50200	WR3	1.94303	2.89e-23	Commonly upregulated by HL	nitrate transmembrane transporter [Source:NCBI gene (formerly Entrezgene);Acc:835085]
AT5G50915	AT5G50915	1.33118	0.000595237	-	basic helix-loop-helix (bHLH) DNA-binding superfamily protein [Source:NCBI gene (formerly Entrezgene);Acc:835164]
AT5G51465	AT5G51465	4.0065	4.94e-17	Commonly upregulated by HL	uncharacterized protein [Source:NCBI gene (formerly Entrezgene);Acc:28721262]
AT5G52390	AT5G52390	5.44917	5.02e-19	Commonly upregulated by HL	PAR1 protein [Source:NCBI gene (formerly Entrezgene);Acc:835315]
AT5G52720	AT5G52720	3.66975	6.27e-11	Commonly upregulated by HL	Copper transport protein family [Source:NCBI gene (formerly Entrezgene);Acc:835349]
AT5G52730	AT5G52730	4.30175	1.31e-08	Commonly upregulated by HL	Copper transport protein family [Source:NCBI gene (formerly Entrezgene);Acc:835350]
AT5G52740	AT5G52740	3.4205	7.29e-05	-	Copper transport protein family [Source:NCBI gene (formerly Entrezgene);Acc:835351]
AT5G52760	AT5G52760	1.9937	2.6e-15	Commonly upregulated by HL	Copper transport protein family [Source:NCBI gene (formerly Entrezgene);Acc:835353]
AT5G52900	MAKR6	1.06986	0.00397093	-	membrane-associated kinase regulator [Source:NCBI gene (formerly Entrezgene);Acc:835367]
AT5G53110	AT5G53110	2.96461	1.65e-06	Commonly upregulated by HL	RING/U-box superfamily protein [Source:NCBI gene (formerly Entrezgene);Acc:835391]
AT5G53740	AT5G53740	1.22379	0.000984863	-	uncharacterized protein [Source:NCBI gene (formerly Entrezgene);Acc:835455]
AT5G54165	AT5G54165	2.27442	0.00154789	Commonly upregulated by HL	Avr9/Cf-9 rapidly elicited protein [Source:NCBI gene (formerly Entrezgene);Acc:6241133]
AT5G55410	AT5G55410	2.03692	0.000511183	-	Bifunctional inhibitor/lipid-transfer protein/seed storage 2S albumin superfamily protein [Source:NCBI gene (formerly Entrezgene);Acc:835634]
AT5G55460	AT5G55460	1.77833	8.22e-07	Commonly upregulated by HL	Bifunctional inhibitor/lipid-transfer protein/seed storage 2S albumin superfamily protein [Source:NCBI gene (formerly Entrezgene);Acc:835639]
AT5G56050	AT5G56050	3.61054	1.08e-10	Commonly upregulated by HL	late embryosis abundant (LEA) hydroxyproline-rich glycoprotein family protein [Source:NCBI gene (formerly Entrezgene);Acc:835703]
AT5G56550	OXS3	1.37787	0.000950989	-	oxidative stress 3 [Source:NCBI gene (formerly Entrezgene);Acc:835756]
AT5G56970	CKX3	5.22635	0.00148798	-	cytokinin oxidase 3 [Source:NCBI gene (formerly Entrezgene);Acc:835799]
AT5G57010	AT5G57010	3.0199	8.7e-05	Commonly upregulated by HL	calmodulin-binding family protein [Source:NCBI gene (formerly Entrezgene);Acc:835803]
AT5G57123	AT5G57123	2.10353	0.00185788	-	uncharacterized protein [Source:NCBI gene (formerly Entrezgene);Acc:835817]
AT5G58620	AT5G58620	1.16682	0.00267537	Commonly upregulated by HL	zinc finger (CCCH-type) family protein [Source:NCBI gene (formerly Entrezgene);Acc:835976]
AT5G58940	CRCK1	1.6108	0.000215369	Commonly upregulated by HL	calmodulin-binding receptor-like cytoplasmic kinase 1 [Source:NCBI gene (formerly Entrezgene);Acc:836011]
AT5G59780	MYB59	1.3723	2.19e-09	Commonly upregulated by HL	myb domain protein 59 [Source:NCBI gene (formerly Entrezgene);Acc:836099]
AT5G59820	RHL41	3.56091	5.3e-19	Commonly upregulated by HL	C2H2-type zinc finger family protein [Source:NCBI gene (formerly Entrezgene);Acc:836103]
AT5G60285		4.00127	0.00603519	-
AT5G60440	AGL62	1.78544	0.00534699	Commonly upregulated by HL	AGAMOUS-like 62 [Source:NCBI gene (formerly Entrezgene);Acc:836165]
AT5G60800	AT5G60800	1.31215	7.84e-05	Commonly upregulated by HL	Heavy metal transport/detoxification superfamily protein [Source:NCBI gene (formerly Entrezgene);Acc:836201]
AT5G61440	ACHT5	1.46326	6.21e-05	-	atypical CYS HIS rich thioredoxin 5 [Source:NCBI gene (formerly Entrezgene);Acc:836265]
AT5G61590	AT5G61590	1.36942	1.07e-06	-	Integrase-type DNA-binding superfamily protein [Source:NCBI gene (formerly Entrezgene);Acc:836280]
AT5G62150	AT5G62150	3.13886	2.45e-09	Commonly upregulated by HL	peptidoglycan-binding LysM domain-containing protein [Source:NCBI gene (formerly Entrezgene);Acc:836335]
AT5G62770	AT5G62770	2.53604	1.47e-18	Commonly upregulated by HL	membrane-associated kinase regulator, putative (DUF1645) [Source:NCBI gene (formerly Entrezgene);Acc:836398]
AT5G63225	AT5G63225	6.29953	2.66e-24	Commonly upregulated by HL	Carbohydrate-binding X8 domain superfamily protein [Source:NCBI gene (formerly Entrezgene);Acc:5008330]
AT5G64490	AT5G64490	1.83496	0.00295194	-	ARM repeat superfamily protein [Source:NCBI gene (formerly Entrezgene);Acc:836570]
AT5G64510	TIN1	1.02323	0.000203792	Commonly upregulated by HL	tunicamycin induced protein [Source:NCBI gene (formerly Entrezgene);Acc:836572]
AT5G64810	WRKY51	2.29722	1.7e-14	Commonly upregulated by HL	WRKY DNA-binding protein 51 [Source:NCBI gene (formerly Entrezgene);Acc:836602]
AT5G65140	TPPJ	1.09686	0.00424509	-	Haloacid dehalogenase-like hydrolase (HAD) superfamily protein [Source:NCBI gene (formerly Entrezgene);Acc:836638]
AT5G65380	AT5G65380	1.26746	2.61e-14	Commonly upregulated by HL	MATE efflux family protein [Source:NCBI gene (formerly Entrezgene);Acc:836663]
AT5G65870	PSK5	1.10152	0.000393062	-	phytosulfokine 5 [Source:NCBI gene (formerly Entrezgene);Acc:836716]
AT5G66640	DAR3	2.72722	1.14e-09	Commonly upregulated by HL	DA1-related protein 3 [Source:NCBI gene (formerly Entrezgene);Acc:836796]
AT5G67340	AT5G67340	1.86456	0.00041082	Commonly upregulated by HL	ARM repeat superfamily protein [Source:NCBI gene (formerly Entrezgene);Acc:836869]

## Sheet: Supplementary Table S2
Supplementary Table S2. List of 244 differentially downregulated genes in the leaves of 21-d-old mex1-3 vs. wild-type plants.
ensembl_gene_id	external_gene_name	log2FoldChange	padj	Response to High light (HL) treatment	description
AT1G01250	AT1G01250	-1.53178	2.12e-07	Commonly downregulated by HL	Integrase-type DNA-binding superfamily protein [Source:NCBI gene (formerly Entrezgene);Acc:839322]							-1.53178	2.12e-07
AT1G02205	CER1	-2.24988	1.78e-19	Commonly downregulated by HL	Fatty acid hydroxylase superfamily [Source:NCBI gene (formerly Entrezgene);Acc:837602]							-2.24988	1.78e-19
AT1G02820	LEA3	-1.40365	0.00892859	-	Late embryosis abundant 3 (LEA3) family protein [Source:NCBI gene (formerly Entrezgene);Acc:839304]							-1.40365	0.00892859
AT1G03010	AT1G03010	-2.92747	0.000183126	-	Phototropic-responsive NPH3 family protein [Source:NCBI gene (formerly Entrezgene);Acc:839556]							-2.92747	0.000183126
AT1G03130	PSAD-2	-1.02365	6.22e-19	-	photosystem I subunit D-2 [Source:NCBI gene (formerly Entrezgene);Acc:838400]							-1.02365	6.22e-19
AT1G05310	AT1G05310	-1.81683	0.00828378	-	Pectin lyase-like superfamily protein [Source:NCBI gene (formerly Entrezgene);Acc:837030]							-1.81683	0.00828378
AT1G05540	AT1G05540	-1.50481	0.000501631	Commonly downregulated by HL								-1.50481	0.000501631
AT1G05870	AT1G05870	-1.08371	1.48e-06	-								-1.08371	1.48e-06
AT1G06080	ADS1	-2.42672	0.000117833	-	delta 9 desaturase 1 [Source:NCBI gene (formerly Entrezgene);Acc:837117]							-2.42672	0.000117833
AT1G06680	PSBP-1	-1.09854	3.36e-36	Commonly downregulated by HL	photosystem II subunit P-1 [Source:NCBI gene (formerly Entrezgene);Acc:837178]							-1.09854	3.36e-36
AT1G07430	HAI2	-2.18313	0.000390603	-	highly ABA-induced PP2C protein 2 [Source:NCBI gene (formerly Entrezgene);Acc:837255]							-2.18313	0.000390603
AT1G08380	PSAO	-1.23537	4.15e-33	-	photosystem I subunit O [Source:NCBI gene (formerly Entrezgene);Acc:837358]							-1.23537	4.15e-33
AT1G08500	ENODL18	-1.42938	0.000311843	Commonly downregulated by HL	early nodulin-like protein 18 [Source:NCBI gene (formerly Entrezgene);Acc:837371]							-1.42938	0.000311843
AT1G09350	GolS3	-4.05057	3.13e-06	-	galactinol synthase 3 [Source:NCBI gene (formerly Entrezgene);Acc:837457]							-4.05057	3.13e-06
AT1G10380	AT1G10380	-1.07517	0.00108805	-	Putative membrane lipoprotein [Source:NCBI gene (formerly Entrezgene);Acc:837577]							-1.07517	0.00108805
AT1G10560	PUB18	-1.94192	0.00790519	-	plant U-box 18 [Source:NCBI gene (formerly Entrezgene);Acc:837597]							-1.94192	0.00790519
AT1G10682	AT1G10682	-1.12541	2.32e-07	-	ncRNA [Source:NCBI gene (formerly Entrezgene);Acc:6241126]							-1.12541	2.32e-07
AT1G11700	AT1G11700	-1.07449	8.39e-06	Commonly downregulated by HL	senescence regulator (Protein of unknown function, DUF584) [Source:NCBI gene (formerly Entrezgene);Acc:837714]							-1.07449	8.39e-06
AT1G11740	AT1G11740	-1.99407	0.00557392	Commonly downregulated by HL	ankyrin repeat family protein [Source:NCBI gene (formerly Entrezgene);Acc:837718]							-1.99407	0.00557392
AT1G13448	AT1G13448	-3.01181	0.00419215	-	ncRNA [Source:NCBI gene (formerly Entrezgene);Acc:5007693]							-3.01181	0.00419215
AT1G13920	AT1G13920	-1.87421	3.64e-20	Commonly downregulated by HL	Remorin family protein [Source:NCBI gene (formerly Entrezgene);Acc:837952]							-1.87421	3.64e-20
AT1G15580	IAA5	-2.76751	8.97e-07	-	indole-3-acetic acid inducible 5 [Source:NCBI gene (formerly Entrezgene);Acc:838128]							-2.76751	8.97e-07
AT1G15820	LHCB6	-1.08468	7.43e-26	-	light harvesting complex photosystem II subunit 6 [Source:NCBI gene (formerly Entrezgene);Acc:838151]							-1.08468	7.43e-26
AT1G17700	PRA1.F1	-2.09035	0.00681581	-	prenylated RAB acceptor 1.F1 [Source:NCBI gene (formerly Entrezgene);Acc:838346]							-2.09035	0.00681581
AT1G17970	AT1G17970	-1.10611	9.89e-07	Commonly downregulated by HL	RING/U-box superfamily protein [Source:NCBI gene (formerly Entrezgene);Acc:838377]							-1.10611	9.89e-07
AT1G18400	BEE1	-1.13046	0.00244862	-	BR enhanced expression 1 [Source:NCBI gene (formerly Entrezgene);Acc:838421]							-1.13046	0.00244862
AT1G20440	COR47	-1.08633	2.19e-17	Commonly downregulated by HL	cold-regulated 47 [Source:NCBI gene (formerly Entrezgene);Acc:838632]							-1.08633	2.19e-17
AT1G20450	ERD10	-1.03483	1.3e-26	-	Dehydrin family protein [Source:NCBI gene (formerly Entrezgene);Acc:838633]							-1.03483	1.3e-26
AT1G20823	AT1G20823	-1.204	7.89e-07	-	RING/U-box superfamily protein [Source:NCBI gene (formerly Entrezgene);Acc:838674]							-1.204	7.89e-07
AT1G22160	AT1G22160	-1.48726	1.31e-09	-	senescence-associated family protein (DUF581) [Source:NCBI gene (formerly Entrezgene);Acc:838821]							-1.48726	1.31e-09
AT1G26208	AT1G26208	-1.00532	0.00518292	-	ncRNA [Source:NCBI gene (formerly Entrezgene);Acc:5007723]							-1.00532	0.00518292
AT1G28290	AGP31	-1.59028	7.4e-05	Commonly downregulated by HL	arabinogalactan protein 31 [Source:NCBI gene (formerly Entrezgene);Acc:839723]							-1.59028	7.4e-05
AT1G28560	SRD2	-1.21367	0.00735977	-	snRNA activating complex family protein [Source:NCBI gene (formerly Entrezgene);Acc:839756]							-1.21367	0.00735977
AT1G29395	COR413IM1	-3.12443	1.85e-97	Commonly downregulated by HL	COLD REGULATED 314 INNER MEMBRANE 1 [Source:NCBI gene (formerly Entrezgene);Acc:839815]							-3.12443	1.85e-97
AT1G29450	AT1G29450	-1.04826	0.000170801	Commonly downregulated by HL	SAUR-like auxin-responsive protein family [Source:NCBI gene (formerly Entrezgene);Acc:839821]							-1.04826	0.000170801
AT1G29910	CAB3	-1.80261	9.32e-49	Commonly downregulated by HL	chlorophyll A/B binding protein 3 [Source:NCBI gene (formerly Entrezgene);Acc:839869]							-1.80261	9.32e-49
AT1G29930	CAB1	-1.22277	2.38e-29	-	chlorophyll A/B binding protein 1 [Source:NCBI gene (formerly Entrezgene);Acc:839871]							-1.22277	2.38e-29
AT1G31330	PSAF	-1.14743	1.35e-43	-	photosystem I subunit F [Source:NCBI gene (formerly Entrezgene);Acc:840021]							-1.14743	1.35e-43
AT1G33480	AT1G33480	-1.30816	0.000206973	Commonly downregulated by HL	RING/U-box superfamily protein [Source:NCBI gene (formerly Entrezgene);Acc:840242]							-1.30816	0.000206973
AT1G44830	AT1G44830	-2.60336	0.00492626	-	Integrase-type DNA-binding superfamily protein [Source:NCBI gene (formerly Entrezgene);Acc:841047]							-2.60336	0.00492626
AT1G48300	DGAT3	-1.10912	4.59e-06	-	diacylglycerol acyltransferase [Source:NCBI gene (formerly Entrezgene);Acc:841250]							-1.10912	4.59e-06
AT1G48310	CHR18	-1.01986	3.63e-06	-	chromatin remodeling factor18 [Source:NCBI gene (formerly Entrezgene);Acc:841251]							-1.01986	3.63e-06
AT1G50270	AT1G50270	-1.91601	0.00143441	Commonly downregulated by HL	Pentatricopeptide repeat (PPR) superfamily protein [Source:NCBI gene (formerly Entrezgene);Acc:841449]							-1.91601	0.00143441
AT1G50460	HKL1	-1.3705	1.85e-08	Commonly downregulated by HL	hexokinase-like 1 [Source:NCBI gene (formerly Entrezgene);Acc:841468]							-1.3705	1.85e-08
AT1G51090	AT1G51090	-1.5093	1.56e-12	Commonly downregulated by HL	Heavy metal transport/detoxification superfamily protein [Source:NCBI gene (formerly Entrezgene);Acc:841532]							-1.5093	1.56e-12
AT1G51140	FBH3	-1.0753	5.37e-10	Commonly downregulated by HL	basic helix-loop-helix (bHLH) DNA-binding superfamily protein [Source:NCBI gene (formerly Entrezgene);Acc:841537]							-1.0753	5.37e-10
AT1G52190	AT1G52190	-1.42412	4.58e-12	Commonly downregulated by HL	Major facilitator superfamily protein [Source:NCBI gene (formerly Entrezgene);Acc:841649]							-1.42412	4.58e-12
AT1G53480	MRD1	-4.89969	0.0089249	-	mto 1 responding down 1 [Source:NCBI gene (formerly Entrezgene);Acc:841783]							-4.89969	0.0089249
AT1G53875	AT1G53875	-1.12755	2.92e-05	-	LURP-one-like protein [Source:NCBI gene (formerly Entrezgene);Acc:28717350]							-1.12755	2.92e-05
AT1G55670	PSAG	-1.35283	5.45e-30	Commonly downregulated by HL	photosystem I subunit G [Source:NCBI gene (formerly Entrezgene);Acc:842016]							-1.35283	5.45e-30
AT1G56600	GolS2	-2.59325	0.00587039	-	galactinol synthase 2 [Source:NCBI gene (formerly Entrezgene);Acc:842114]							-2.59325	0.00587039
AT1G57590	AT1G57590	-2.36449	6.18e-13	Commonly downregulated by HL	Pectinacetylesterase family protein [Source:NCBI gene (formerly Entrezgene);Acc:842135]							-2.36449	6.18e-13
AT1G61520	LHCA3	-1.27931	4.18e-52	-	PSI type III chlorophyll a/b-binding protein [Source:NCBI gene (formerly Entrezgene);Acc:842446]							-1.27931	4.18e-52
AT1G62050	AT1G62050	-1.11471	0.00269446	-	Ankyrin repeat family protein [Source:NCBI gene (formerly Entrezgene);Acc:842501]							-1.11471	0.00269446
AT1G62250	AT1G62250	-1.14508	1.55e-05	-	orotidine 5'-phosphate decarboxylase [Source:NCBI gene (formerly Entrezgene);Acc:842522]							-1.14508	1.55e-05
AT1G62290	AT1G62290	-2.88408	8.67e-18	Commonly downregulated by HL	Saposin-like aspartyl protease family protein [Source:NCBI gene (formerly Entrezgene);Acc:842526]							-2.88408	8.67e-18
AT1G62310	AT1G62310	-1.03788	0.000177884	-	transcription factor jumonji (jmjC) domain-containing protein [Source:NCBI gene (formerly Entrezgene);Acc:842529]							-1.03788	0.000177884
AT1G62770	AT1G62770	-2.02679	0.00311021	-	Plant invertase/pectin methylesterase inhibitor superfamily protein [Source:NCBI gene (formerly Entrezgene);Acc:842576]							-2.02679	0.00311021
AT1G64640	ENODL8	-1.07681	6.97e-07	Commonly downregulated by HL	early nodulin-like protein 8 [Source:NCBI gene (formerly Entrezgene);Acc:842772]							-1.07681	6.97e-07
AT1G65480	FT	-2.35314	5.04e-08	-	PEBP (phosphatidylethanolamine-binding protein) family protein [Source:NCBI gene (formerly Entrezgene);Acc:842859]							-2.35314	5.04e-08
AT1G66100	AT1G66100	-1.31068	1.47e-07	-	Plant thionin [Source:NCBI gene (formerly Entrezgene);Acc:842924]							-1.31068	1.47e-07
AT1G67400	AT1G67400	-1.21643	0.00216831	Commonly downregulated by HL	ELMO/CED-12 family protein [Source:NCBI gene (formerly Entrezgene);Acc:843060]							-1.21643	0.00216831
AT1G68020	ATTPS6	-1.28063	0.000139167	-	UDP-Glycosyltransferase / trehalose-phosphatase family protein [Source:NCBI gene (formerly Entrezgene);Acc:843130]							-1.28063	0.000139167
AT1G68600	AT1G68600	-1.26909	2.58e-15	Commonly downregulated by HL	aluminum activated malate transporter family protein [Source:NCBI gene (formerly Entrezgene);Acc:843190]							-1.26909	2.58e-15
AT1G69523	AT1G69523	-1.3299	1.38e-11	-	S-adenosyl-L-methionine-dependent methyltransferases superfamily protein [Source:NCBI gene (formerly Entrezgene);Acc:843286]							-1.3299	1.38e-11
AT1G70640	AT1G70640	-1.42892	0.000247034	-	octicosapeptide/Phox/Bem1p (PB1) domain-containing protein [Source:NCBI gene (formerly Entrezgene);Acc:843401]							-1.42892	0.000247034
AT1G70830	MLP28	-1.03941	1.04e-06	-	MLP-like protein 28 [Source:NCBI gene (formerly Entrezgene);Acc:843420]							-1.03941	1.04e-06
AT1G75250	RL6	-1.37777	0.0004062	Commonly downregulated by HL	RAD-like 6 [Source:NCBI gene (formerly Entrezgene);Acc:843862]							-1.37777	0.0004062
AT1G75690	LQY1	-1.10886	1.35e-24	Commonly downregulated by HL	DnaJ/Hsp40 cysteine-rich domain superfamily protein [Source:NCBI gene (formerly Entrezgene);Acc:843903]							-1.10886	1.35e-24
AT1G77490	TAPX	-1.07178	1.73e-22	Commonly downregulated by HL	thylakoidal ascorbate peroxidase [Source:NCBI gene (formerly Entrezgene);Acc:844085]							-1.07178	1.73e-22
AT1G77690	LAX3	-1.3311	0.00312353	Commonly downregulated by HL	uncharacterized protein [Source:NCBI gene (formerly Entrezgene);Acc:844105]							-1.3311	0.00312353
AT1G78070	AT1G78070	-1.10605	3.98e-09	Commonly downregulated by HL	Transducin/WD40 repeat-like superfamily protein [Source:NCBI gene (formerly Entrezgene);Acc:844142]							-1.10605	3.98e-09
AT1G78450	AT1G78450	-1.0059	0.000722344	Commonly downregulated by HL	SOUL heme-binding family protein [Source:NCBI gene (formerly Entrezgene);Acc:844181]							-1.0059	0.000722344
AT1G78680	GGH2	-1.18869	8.63e-39	Commonly downregulated by HL	gamma-glutamyl hydrolase 2 [Source:NCBI gene (formerly Entrezgene);Acc:844204]							-1.18869	8.63e-39
AT1G78970	LUP1	-2.33396	0.000201658	-	lupeol synthase 1 [Source:NCBI gene (formerly Entrezgene);Acc:844237]							-2.33396	0.000201658
AT2G05070	LHCB2.2	-1.31711	7.43e-23	-	photosystem II light harvesting complex protein 2.2 [Source:NCBI gene (formerly Entrezgene);Acc:815055]							-1.31711	7.43e-23
AT2G05100	LHCB2.1	-1.4362	6.22e-29	-	photosystem II light harvesting complex protein 2.1 [Source:NCBI gene (formerly Entrezgene);Acc:815058]							-1.4362	6.22e-29
AT2G05165	NA	-1.46657	0.00519679	-	NA							-1.46657	0.00519679
AT2G05440	GRP9	-3.43254	1.89e-08	-	GLYCINE RICH PROTEIN 9 [Source:NCBI gene (formerly Entrezgene);Acc:815093]							-3.43254	1.89e-08
AT2G07667	AT2G07667	-1.48963	0.00236323	-	uncharacterized protein [Source:NCBI gene (formerly Entrezgene);Acc:7922538]							-1.48963	0.00236323
AT2G07739	AT2G07739	-1.05722	0.000836189	-	Ycf1 protein [Source:NCBI gene (formerly Entrezgene);Acc:815412]							-1.05722	0.000836189
AT2G07774	AT2G07774	-1.42646	4.44e-09	-	uncharacterized protein [Source:NCBI gene (formerly Entrezgene);Acc:815361]							-1.42646	4.44e-09
AT2G07777	AT2G07777	-1.06373	0.00244862	-	ATP synthase 9 mitochondrial [Source:NCBI gene (formerly Entrezgene);Acc:2745461]							-1.06373	0.00244862
AT2G14900	AT2G14900	-1.94259	0.00150228	-	Gibberellin-regulated family protein [Source:NCBI gene (formerly Entrezgene);Acc:815979]							-1.94259	0.00150228
AT2G16990	AT2G16990	-1.4906	1.42e-05	Commonly downregulated by HL	Major facilitator superfamily protein [Source:NCBI gene (formerly Entrezgene);Acc:816202]							-1.4906	1.42e-05
AT2G21880	RAB7A	-1.11904	0.000185201	-	RAB GTPase homolog 7A [Source:NCBI gene (formerly Entrezgene);Acc:816724]							-1.11904	0.000185201
AT2G22795	AT2G22795	-1.07123	6.55e-06	-	uncharacterized protein [Source:NCBI gene (formerly Entrezgene);Acc:816810]							-1.07123	6.55e-06
AT2G22810	ACS4	-2.14527	8.7e-05	-	1-aminocyclopropane-1-carboxylate synthase 4 [Source:NCBI gene (formerly Entrezgene);Acc:816812]							-2.14527	8.7e-05
AT2G25080	GPX1	-1.00949	8.02e-39	Commonly downregulated by HL	glutathione peroxidase 1 [Source:NCBI gene (formerly Entrezgene);Acc:817046]							-1.00949	8.02e-39
AT2G26150	HSFA2	-1.75822	3.16e-05	-	heat shock transcription factor A2 [Source:NCBI gene (formerly Entrezgene);Acc:817155]							-1.75822	3.16e-05
AT2G32290	BAM6	-1.24328	0.000471045	Commonly downregulated by HL	beta-amylase 6 [Source:NCBI gene (formerly Entrezgene);Acc:817789]							-1.24328	0.000471045
AT2G34430	LHB1B1	-1.16558	1.53e-06	-	light-harvesting chlorophyll-protein complex II subunit B1 [Source:NCBI gene (formerly Entrezgene);Acc:818006]							-1.16558	1.53e-06
AT2G34620	AT2G34620	-1.09467	0.000124861	Commonly downregulated by HL	Mitochondrial transcription termination factor family protein [Source:NCBI gene (formerly Entrezgene);Acc:818027]							-1.09467	0.000124861
AT2G34655	AT2G34655	-1.22152	6.81e-12	-	uncharacterized protein [Source:NCBI gene (formerly Entrezgene);Acc:2745581]							-1.22152	6.81e-12
AT2G35150	EXL7	-2.83498	0.00320661	-	EXORDIUM like 7 [Source:NCBI gene (formerly Entrezgene);Acc:818081]							-2.83498	0.00320661
AT2G37640	EXP3	-1.01165	3.24e-06	Commonly downregulated by HL	Barwin-like endoglucanases superfamily protein [Source:NCBI gene (formerly Entrezgene);Acc:818341]							-1.01165	3.24e-06
AT2G39920	AT2G39920	-1.09912	1.57e-14	-	HAD superfamily, subfamily IIIB acid phosphatase [Source:NCBI gene (formerly Entrezgene);Acc:818579]							-1.09912	1.57e-14
AT2G40020	AT2G40020	-1.09772	1.8e-07	Commonly downregulated by HL	Nucleolar histone methyltransferase-related protein [Source:NCBI gene (formerly Entrezgene);Acc:818590]							-1.09772	1.8e-07
AT2G40435	AT2G40435	-1.10489	0.00316197	-	transcription factor SCREAM-like protein [Source:NCBI gene (formerly Entrezgene);Acc:818637]							-1.10489	0.00316197
AT2G40530	AT2G40530	-1.84963	8.7e-08	Commonly downregulated by HL	uncharacterized protein [Source:NCBI gene (formerly Entrezgene);Acc:818648]							-1.84963	8.7e-08
AT2G40610	EXPA8	-1.24646	6.09e-08	Commonly downregulated by HL	expansin A8 [Source:NCBI gene (formerly Entrezgene);Acc:818656]							-1.24646	6.09e-08
AT2G41312	AT2G41312	-1.15832	0.000256563	Commonly downregulated by HL	ncRNA [Source:NCBI gene (formerly Entrezgene);Acc:5007951]							-1.15832	0.000256563
AT2G42530	COR15B	-2.48323	1.62e-71	Commonly downregulated by HL	cold regulated 15b [Source:NCBI gene (formerly Entrezgene);Acc:818853]							-2.48323	1.62e-71
AT2G42540	COR15A	-3.12429	6e-55	Commonly downregulated by HL	cold-regulated 15a [Source:NCBI gene (formerly Entrezgene);Acc:818854]							-3.12429	6e-55
AT2G42800	RLP29	-3.02715	0.00593948	-	receptor like protein 29 [Source:NCBI gene (formerly Entrezgene);Acc:818880]							-3.02715	0.00593948
AT2G43535	AT2G43535	-1.07552	1.07e-08	Commonly downregulated by HL	Scorpion toxin-like knottin superfamily protein [Source:NCBI gene (formerly Entrezgene);Acc:818955]							-1.07552	1.07e-08
AT2G46820	PSI-P	-1.10493	5.99e-49	Commonly downregulated by HL	photosystem I P subunit [Source:NCBI gene (formerly Entrezgene);Acc:819295]							-1.10493	5.99e-49
AT2G47780	AT2G47780	-2.02256	0.00493835	Commonly downregulated by HL	Rubber elongation factor protein (REF) [Source:NCBI gene (formerly Entrezgene);Acc:819390]							-2.02256	0.00493835
AT3G03165	AT3G03165	-2.34819	9.74e-06	-	ncRNA [Source:NCBI gene (formerly Entrezgene);Acc:28718636]							-2.34819	9.74e-06
AT3G03341	AT3G03341	-2.37578	9.95e-12	-	cold-regulated protein [Source:NCBI gene (formerly Entrezgene);Acc:6240770]							-2.37578	9.95e-12
AT3G03820	SAUR29	-1.2172	0.000546835	Commonly downregulated by HL	SAUR-like auxin-responsive protein family [Source:NCBI gene (formerly Entrezgene);Acc:28718697]							-1.2172	0.000546835
AT3G03830	SAUR28	-1.89289	0.00154197	Commonly downregulated by HL	SAUR-like auxin-responsive protein family [Source:NCBI gene (formerly Entrezgene);Acc:821123]							-1.89289	0.00154197
AT3G03840	SAUR27	-2.50606	1.06e-08	Commonly downregulated by HL	SAUR-like auxin-responsive protein family [Source:NCBI gene (formerly Entrezgene);Acc:821121]							-2.50606	1.06e-08
AT3G03850	SAUR26	-1.71755	7.64e-06	Commonly downregulated by HL	SAUR-like auxin-responsive protein family [Source:NCBI gene (formerly Entrezgene);Acc:821111]							-1.71755	7.64e-06
AT3G05030	NHX2	-1.16916	1.2e-07	Commonly downregulated by HL	sodium hydrogen exchanger 2 [Source:NCBI gene (formerly Entrezgene);Acc:819665]							-1.16916	1.2e-07
AT3G05640	AT3G05640	-1.3693	5.47e-08	Commonly downregulated by HL	Protein phosphatase 2C family protein [Source:NCBI gene (formerly Entrezgene);Acc:819731]							-1.3693	5.47e-08
AT3G05660	RLP33	-1.21883	0.00783842	-	receptor like protein 33 [Source:NCBI gene (formerly Entrezgene);Acc:819733]							-1.21883	0.00783842
AT3G05890	RCI2B	-1.39271	0.00125186	Commonly downregulated by HL	Low temperature and salt responsive protein family [Source:NCBI gene (formerly Entrezgene);Acc:819758]							-1.39271	0.00125186
AT3G05945	AT3G05945	-2.09816	1.95e-43	Commonly downregulated by HL	ncRNA [Source:NCBI gene (formerly Entrezgene);Acc:28718877]							-2.09816	1.95e-43
AT3G08940	LHCB4.2	-1.23216	3.63e-17	-	light harvesting complex photosystem II [Source:NCBI gene (formerly Entrezgene);Acc:820043]							-1.23216	3.63e-17
AT3G09440	AT3G09440	-1.11561	1.67e-24	-	Heat shock protein 70 (Hsp 70) family protein [Source:NCBI gene (formerly Entrezgene);Acc:820102]							-1.11561	1.67e-24
AT3G09710	IQD1	-1.28685	0.000754117	-	IQ-domain 1 [Source:NCBI gene (formerly Entrezgene);Acc:820128]							-1.28685	0.000754117
AT3G10940	LSF2	-1.03854	2.46e-14	Commonly downregulated by HL	dual specificity protein phosphatase (DsPTP1) family protein [Source:NCBI gene (formerly Entrezgene);Acc:820265]							-1.03854	2.46e-14
AT3G12710	AT3G12710	-1.56614	0.000123846	Commonly downregulated by HL	DNA glycosylase superfamily protein [Source:NCBI gene (formerly Entrezgene);Acc:820453]							-1.56614	0.000123846
AT3G14450	CID9	-1.4887	0.0049257	-	CTC-interacting domain 9 [Source:NCBI gene (formerly Entrezgene);Acc:820668]							-1.4887	0.0049257
AT3G14810	MSL5	-1.02675	0.00568142	-	mechanosensitive channel of small conductance-like 5 [Source:NCBI gene (formerly Entrezgene);Acc:820710]							-1.02675	0.00568142
AT3G15300	AT3G15300	-1.79163	0.00160521	-	VQ motif-containing protein [Source:NCBI gene (formerly Entrezgene);Acc:820761]							-1.79163	0.00160521
AT3G15400	ATA20	-1.30188	0.003095	Commonly downregulated by HL	anther 20 [Source:NCBI gene (formerly Entrezgene);Acc:820779]							-1.30188	0.003095
AT3G15540	IAA19	-1.603	1.87e-06	-	indole-3-acetic acid inducible 19 [Source:NCBI gene (formerly Entrezgene);Acc:820793]							-1.603	1.87e-06
AT3G16770	EBP	-1.10709	3.12e-11	Commonly downregulated by HL	ethylene-responsive element binding protein [Source:NCBI gene (formerly Entrezgene);Acc:820929]							-1.10709	3.12e-11
AT3G16800	AT3G16800	-1.60605	0.00140482	-	Protein phosphatase 2C family protein [Source:NCBI gene (formerly Entrezgene);Acc:820933]							-1.60605	0.00140482
AT3G20300	AT3G20300	-1.73063	3.47e-25	Commonly downregulated by HL	extracellular ligand-gated ion channel protein (DUF3537) [Source:NCBI gene (formerly Entrezgene);Acc:821574]							-1.73063	3.47e-25
AT3G20370	AT3G20370	-3.9409	0.00926194	-	TRAF-like family protein [Source:NCBI gene (formerly Entrezgene);Acc:821582]							-3.9409	0.00926194
AT3G20470	GRP5	-1.76367	1.95e-21	Commonly downregulated by HL	glycine-rich protein 5 [Source:NCBI gene (formerly Entrezgene);Acc:3768804]							-1.76367	1.95e-21
AT3G21510	AHP1	-1.12468	5.62e-05	-	histidine-containing phosphotransmitter 1 [Source:NCBI gene (formerly Entrezgene);Acc:821705]							-1.12468	5.62e-05
AT3G23450	AT3G23450	-1.01483	1.6e-11	Commonly downregulated by HL	uncharacterized protein [Source:NCBI gene (formerly Entrezgene);Acc:3768908]							-1.01483	1.6e-11
AT3G24420	AT3G24420	-1.36345	3.24e-26	Commonly downregulated by HL	alpha/beta-Hydrolases superfamily protein [Source:NCBI gene (formerly Entrezgene);Acc:822032]							-1.36345	3.24e-26
AT3G27250	AT3G27250	-2.70021	0.00100657	-	uncharacterized protein [Source:NCBI gene (formerly Entrezgene);Acc:822344]							-2.70021	0.00100657
AT3G27690	LHCB2.3	-1.36657	3.81e-17	-	photosystem II light harvesting complex protein 2.3 [Source:NCBI gene (formerly Entrezgene);Acc:822391]							-1.36657	3.81e-17
AT3G28770	AT3G28770	-3.4305	0.000246958	Commonly downregulated by HL	transmembrane protein, putative (DUF1216) [Source:NCBI gene (formerly Entrezgene);Acc:822509]							-3.4305	0.000246958
AT3G44990	XTH31	-1.39473	6.1e-08	Commonly downregulated by HL	xyloglucan endo-transglycosylase-related 8 [Source:NCBI gene (formerly Entrezgene);Acc:823634]							-1.39473	6.1e-08
AT3G46780	PTAC16	-1.07017	3.32e-30	Commonly downregulated by HL	plastid transcriptionally active 16 [Source:NCBI gene (formerly Entrezgene);Acc:823831]							-1.07017	3.32e-30
AT3G47470	LHCA4	-1.26616	2.08e-46	-	light-harvesting chlorophyll-protein complex I subunit A4 [Source:NCBI gene (formerly Entrezgene);Acc:823901]							-1.26616	2.08e-46
AT3G48350	CEP3	-1.2281	0.00469799	-	Cysteine proteinases superfamily protein [Source:NCBI gene (formerly Entrezgene);Acc:823993]							-1.2281	0.00469799
AT3G50340	AT3G50340	-1.04434	0.00255726	-	uncharacterized protein [Source:NCBI gene (formerly Entrezgene);Acc:824196]							-1.04434	0.00255726
AT3G53250	AT3G53250	-1.67846	0.00399466	Commonly downregulated by HL	SAUR-like auxin-responsive protein family [Source:NCBI gene (formerly Entrezgene);Acc:28719402]							-1.67846	0.00399466
AT3G54260	TBL36	-1.53746	0.00551746	-	TRICHOME BIREFRINGENCE-LIKE 36 [Source:NCBI gene (formerly Entrezgene);Acc:824593]							-1.53746	0.00551746
AT3G54890	LHCA1	-1.20595	3.99e-52	-	chlorophyll a-b binding protein 6 [Source:NCBI gene (formerly Entrezgene);Acc:824654]							-1.20595	3.99e-52
AT3G55240	AT3G55240	-1.32892	8.58e-07	Commonly downregulated by HL	Plant protein 1589 of unknown function [Source:NCBI gene (formerly Entrezgene);Acc:824690]							-1.32892	8.58e-07
AT3G55500	EXPA16	-1.84577	5.39e-09	Commonly downregulated by HL	expansin A16 [Source:NCBI gene (formerly Entrezgene);Acc:824715]							-1.84577	5.39e-09
AT3G55760	AT3G55760	-1.19485	1.79e-12	-	uncharacterized protein [Source:NCBI gene (formerly Entrezgene);Acc:824742]							-1.19485	1.79e-12
AT3G55940	AT3G55940	-2.26367	0.00196413	-	Phosphoinositide-specific phospholipase C family protein [Source:NCBI gene (formerly Entrezgene);Acc:824760]							-2.26367	0.00196413
AT3G57010	AT3G57010	-3.0865	0.0054679	-	Calcium-dependent phosphotriesterase superfamily protein [Source:NCBI gene (formerly Entrezgene);Acc:824868]							-3.0865	0.0054679
AT3G57062	AT3G57062	-1.00789	2.16e-14	-	uncharacterized protein [Source:NCBI gene (formerly Entrezgene);Acc:6240237]							-1.00789	2.16e-14
AT3G59765	AT3G59765	-1.47463	0.000801796	-	ncRNA [Source:NCBI gene (formerly Entrezgene);Acc:5008097]							-1.47463	0.000801796
AT3G61470	LHCA2	-1.20817	3.05e-44	-	photosystem I light harvesting complex protein [Source:NCBI gene (formerly Entrezgene);Acc:825320]							-1.20817	3.05e-44
AT4G02280	SUS3	-1.33239	0.00120149	-	sucrose synthase 3 [Source:NCBI gene (formerly Entrezgene);Acc:828081]							-1.33239	0.00120149
AT4G02630	AT4G02630	-1.30045	5.4e-06	Commonly downregulated by HL	Protein kinase superfamily protein [Source:NCBI gene (formerly Entrezgene);Acc:828217]							-1.30045	5.4e-06
AT4G04020	FIB	-1.28706	9.01e-27	-	fibrillin [Source:NCBI gene (formerly Entrezgene);Acc:825714]							-1.28706	9.01e-27
AT4G05180	PSBQ-2	-1.10857	7.96e-49	Commonly downregulated by HL	photosystem II subunit Q-2 [Source:NCBI gene (formerly Entrezgene);Acc:825866]							-1.10857	7.96e-49
AT4G09500	AT4G09500	-1.82204	3.08e-05	Commonly downregulated by HL	UDP-Glycosyltransferase superfamily protein [Source:NCBI gene (formerly Entrezgene);Acc:826534]							-1.82204	3.08e-05
AT4G10340	LHCB5	-1.27055	1.25e-47	Commonly downregulated by HL	light harvesting complex of photosystem II 5 [Source:NCBI gene (formerly Entrezgene);Acc:826626]							-1.27055	1.25e-47
AT4G11211	AT4G11211	-1.46163	1.58e-09	Commonly downregulated by HL	uncharacterized protein [Source:NCBI gene (formerly Entrezgene);Acc:2745699]							-1.46163	1.58e-09
AT4G12800	PSAL	-1.0541	1.19e-45	-	photosystem I subunit l [Source:NCBI gene (formerly Entrezgene);Acc:826892]							-1.0541	1.19e-45
AT4G13560	UNE15	-1.22076	4.78e-07	-	Late embryosis abundant protein (LEA) family protein [Source:NCBI gene (formerly Entrezgene);Acc:826989]							-1.22076	4.78e-07
AT4G13790	AT4G13790	-4.23002	0.00261314	-	SAUR-like auxin-responsive protein family [Source:NCBI gene (formerly Entrezgene);Acc:827013]							-4.23002	0.00261314
AT4G16740	TPS03	-1.49952	0.000687009	-	terpene synthase 03 [Source:NCBI gene (formerly Entrezgene);Acc:827377]							-1.49952	0.000687009
AT4G17240	AT4G17240	-1.24318	0.000220693	Commonly downregulated by HL	structural maintenance of chromosomes protein [Source:NCBI gene (formerly Entrezgene);Acc:827436]							-1.24318	0.000220693
AT4G17550	G3Pp4	-1.56352	6.07e-05	Commonly downregulated by HL	Major facilitator superfamily protein [Source:NCBI gene (formerly Entrezgene);Acc:827470]							-1.56352	6.07e-05
AT4G18270	TRANS11	-1.09699	0.000351614	Commonly downregulated by HL	translocase 11 [Source:NCBI gene (formerly Entrezgene);Acc:827553]							-1.09699	0.000351614
AT4G18960	AG	-2.49494	0.000922857	-	K-box region and MADS-box transcription factor family protein [Source:NCBI gene (formerly Entrezgene);Acc:827631]							-2.49494	0.000922857
AT4G19430	AT4G19430	-2.63657	0.000342956	-	uncharacterized protein [Source:NCBI gene (formerly Entrezgene);Acc:827684]							-2.63657	0.000342956
AT4G21650	AT4G21650	-1.39689	2.38e-05	Commonly downregulated by HL	Subtilase family protein [Source:NCBI gene (formerly Entrezgene);Acc:828252]							-1.39689	2.38e-05
AT4G23020	TRM11	-1.4918	1.84e-05	Commonly downregulated by HL	uncharacterized protein [Source:NCBI gene (formerly Entrezgene);Acc:828401]							-1.4918	1.84e-05
AT4G25480	DREB1A	-1.02766	0.000146919	Commonly downregulated by HL	dehydration response element B1A [Source:NCBI gene (formerly Entrezgene);Acc:828652]							-1.02766	0.000146919
AT4G28750	PSAE-1	-1.17311	1.1e-36	-	Photosystem I reaction centre subunit IV / PsaE protein [Source:NCBI gene (formerly Entrezgene);Acc:828996]							-1.17311	1.1e-36
AT4G30650	AT4G30650	-1.04397	5.71e-30	Commonly downregulated by HL	Low temperature and salt responsive protein family [Source:NCBI gene (formerly Entrezgene);Acc:829188]							-1.04397	5.71e-30
AT4G31590	CSLC5	-1.05563	1.66e-07	Commonly downregulated by HL	Cellulose-synthase-like C5 [Source:NCBI gene (formerly Entrezgene);Acc:829286]							-1.05563	1.66e-07
AT4G32460	AT4G32460	-2.00852	1.17e-07	-	choice-of-anchor C domain protein, putative (Protein of unknown function, DUF642) [Source:NCBI gene (formerly Entrezgene);Acc:829381]							-2.00852	1.17e-07
AT4G33790	CER4	-3.06407	6.13e-05	-	Jojoba acyl CoA reductase-related male sterility protein [Source:NCBI gene (formerly Entrezgene);Acc:829521]							-3.06407	6.13e-05
AT4G35320	AT4G35320	-1.25409	9.1e-12	Commonly downregulated by HL	uncharacterized protein [Source:NCBI gene (formerly Entrezgene);Acc:829686]							-1.25409	9.1e-12
AT4G39800	MIPS1	-1.16461	6.64e-24	Commonly downregulated by HL	myo-inositol-1-phosphate synthase 1 [Source:NCBI gene (formerly Entrezgene);Acc:830139]							-1.16461	6.64e-24
AT5G01520	AIRP2	-1.23762	0.000663636	Commonly downregulated by HL	RING/U-box superfamily protein [Source:NCBI gene (formerly Entrezgene);Acc:831747]							-1.23762	0.000663636
AT5G02160	AT5G02160	-1.23175	7.38e-15	Commonly downregulated by HL	uncharacterized protein [Source:NCBI gene (formerly Entrezgene);Acc:831910]							-1.23175	7.38e-15
AT5G02230	AT5G02230	-1.19939	1.83e-07	Commonly downregulated by HL	Haloacid dehalogenase-like hydrolase (HAD) superfamily protein [Source:NCBI gene (formerly Entrezgene);Acc:831784]							-1.19939	1.83e-07
AT5G04950	NAS1	-1.4608	0.00317833	-	nicotianamine synthase 1 [Source:NCBI gene (formerly Entrezgene);Acc:830377]							-1.4608	0.00317833
AT5G05250	AT5G05250	-1.5967	0.00334989	-	uncharacterized protein [Source:NCBI gene (formerly Entrezgene);Acc:830407]							-1.5967	0.00334989
AT5G05890	AT5G05890	-1.33428	0.000404654	Commonly downregulated by HL	UDP-Glycosyltransferase superfamily protein [Source:NCBI gene (formerly Entrezgene);Acc:830474]							-1.33428	0.000404654
AT5G05960	AT5G05960	-1.36363	0.000297835	-	Bifunctional inhibitor/lipid-transfer protein/seed storage 2S albumin superfamily protein [Source:NCBI gene (formerly Entrezgene);Acc:830481]							-1.36363	0.000297835
AT5G08000	E13L3	-1.52634	1.52e-05	Commonly downregulated by HL	glucan endo-1,3-beta-glucosidase-like protein 3 [Source:NCBI gene (formerly Entrezgene);Acc:830694]							-1.52634	1.52e-05
AT5G09220	AAP2	-1.76865	3.2e-12	-	amino acid permease 2 [Source:NCBI gene (formerly Entrezgene);Acc:830781]							-1.76865	3.2e-12
AT5G09805	IDL3	-2.30701	0.00863163	-	inflorescence deficient in abscission (IDA)-like 3 [Source:NCBI gene (formerly Entrezgene);Acc:28721130]							-2.30701	0.00863163
AT5G11590	TINY2	-1.84987	8.36e-06	-	Integrase-type DNA-binding superfamily protein [Source:NCBI gene (formerly Entrezgene);Acc:831031]							-1.84987	8.36e-06
AT5G12050	AT5G12050	-1.17587	0.000314097	Commonly downregulated by HL	rho GTPase-activating protein [Source:NCBI gene (formerly Entrezgene);Acc:831078]							-1.17587	0.000314097
AT5G12940	AT5G12940	-1.18193	4.63e-05	Commonly downregulated by HL	Leucine-rich repeat (LRR) family protein [Source:NCBI gene (formerly Entrezgene);Acc:831134]							-1.18193	4.63e-05
AT5G15190	AT5G15190	-1.84458	0.00936863	-	uncharacterized protein [Source:NCBI gene (formerly Entrezgene);Acc:831371]							-1.84458	0.00936863
AT5G15500	AT5G15500	-2.65887	0.000105074	-	Ankyrin repeat family protein [Source:NCBI gene (formerly Entrezgene);Acc:831403]							-2.65887	0.000105074
AT5G15780	AT5G15780	-1.84128	1.55e-08	Commonly downregulated by HL	Pollen Ole e 1 allergen and extensin family protein [Source:NCBI gene (formerly Entrezgene);Acc:831434]							-1.84128	1.55e-08
AT5G15960	KIN1	-2.19394	4.41e-13	Commonly downregulated by HL	stress-responsive protein (KIN1) / stress-induced protein (KIN1) [Source:NCBI gene (formerly Entrezgene);Acc:831453]							-2.19394	4.41e-13
AT5G15970	KIN2	-1.95203	1.8e-97	Commonly downregulated by HL	stress-responsive protein (KIN2) / stress-induced protein (KIN2) / cold-responsive protein (COR6.6) / cold-regulated protein (COR6.6) [Source:NCBI gene (formerly Entrezgene);Acc:831454]							-1.95203	1.8e-97
AT5G17460	AT5G17460	-1.84738	1.31e-29	Commonly downregulated by HL	glutamyl-tRNA (Gln) amidotransferase subunit C [Source:NCBI gene (formerly Entrezgene);Acc:831612]							-1.84738	1.31e-29
AT5G18020	SAUR20	-1.12879	0.000639063	Commonly downregulated by HL								-1.12879	0.000639063
AT5G18030	AT5G18030	-1.16416	0.000152938	Commonly downregulated by HL	SAUR-like auxin-responsive protein family [Source:NCBI gene (formerly Entrezgene);Acc:831670]							-1.16416	0.000152938
AT5G18050	SAUR22	-1.50797	0.000980154	Commonly downregulated by HL	SAUR-like auxin-responsive protein family [Source:NCBI gene (formerly Entrezgene);Acc:830999]							-1.50797	0.000980154
AT5G18060	SAUR23	-1.62737	0.000678605	Commonly downregulated by HL	SAUR-like auxin-responsive protein family [Source:NCBI gene (formerly Entrezgene);Acc:831310]							-1.62737	0.000678605
AT5G18080	SAUR24	-1.25477	2.5e-08	Commonly downregulated by HL	SAUR-like auxin-responsive protein family [Source:NCBI gene (formerly Entrezgene);Acc:28721172]							-1.25477	2.5e-08
AT5G19470	NUDT24	-4.2619	0.00496216	-	nudix hydrolase homolog 24 [Source:NCBI gene (formerly Entrezgene);Acc:832067]							-4.2619	0.00496216
AT5G22460	AT5G22460	-2.25522	2.08e-08	-	alpha/beta-Hydrolases superfamily protein [Source:NCBI gene (formerly Entrezgene);Acc:832307]							-2.25522	2.08e-08
AT5G22580	AT5G22580	-1.52969	1.6e-29	Commonly downregulated by HL	Stress responsive A/B Barrel Domain-containing protein [Source:NCBI gene (formerly Entrezgene);Acc:832321]							-1.52969	1.6e-29
AT5G23480	AT5G23480	-1.31275	0.00400235	Commonly downregulated by HL	SWIB/MDM2, Plus-3 and GYF domain-containing protein [Source:NCBI gene (formerly Entrezgene);Acc:832414]							-1.31275	0.00400235
AT5G24105	AGP41	-1.32138	6.82e-13	Commonly downregulated by HL	arabinogalactan protein 41 [Source:NCBI gene (formerly Entrezgene);Acc:2745995]							-1.32138	6.82e-13
AT5G24240	AT5G24240	-3.65912	1.12e-41	-	phosphatidylinositol 4-kinase gamma-like protein [Source:NCBI gene (formerly Entrezgene);Acc:832491]							-3.65912	1.12e-41
AT5G24580	AT5G24580	-2.01601	0.00339421	Commonly downregulated by HL	Heavy metal transport/detoxification superfamily protein [Source:NCBI gene (formerly Entrezgene);Acc:832529]							-2.01601	0.00339421
AT5G26230	MAKR1	-1.6414	2e-22	Commonly downregulated by HL	membrane-associated kinase regulator [Source:NCBI gene (formerly Entrezgene);Acc:832692]							-1.6414	2e-22
AT5G27290	AT5G27290	-1.04215	6.94e-11	Commonly downregulated by HL	stress regulated protein [Source:NCBI gene (formerly Entrezgene);Acc:832787]							-1.04215	6.94e-11
AT5G28913	NA	-1.32065	0.0015364	-	NA							-1.32065	0.0015364
AT5G37300	WSD1	-3.39088	0.000129132	-	O-acyltransferase (WSD1-like) family protein [Source:NCBI gene (formerly Entrezgene);Acc:833704]							-3.39088	0.000129132
AT5G37360	AT5G37360	-1.02976	9.13e-23	-	LOW protein: ammonium transporter 1-like protein [Source:NCBI gene (formerly Entrezgene);Acc:833710]							-1.02976	9.13e-23
AT5G38870	NA	-1.32164	4.8e-06	Commonly downregulated by HL	NA							-1.32164	4.8e-06
AT5G39860	PRE1	-1.65812	2.84e-10	Commonly downregulated by HL	basic helix-loop-helix (bHLH) DNA-binding family protein [Source:NCBI gene (formerly Entrezgene);Acc:833982]							-1.65812	2.84e-10
AT5G41140	AT5G41140	-1.17973	0.000375532	-	Myosin heavy chain-related protein [Source:NCBI gene (formerly Entrezgene);Acc:834116]							-1.17973	0.000375532
AT5G41620	AT5G41620	-1.78742	0.000300095	-	intracellular protein transporter USO1-like protein [Source:NCBI gene (formerly Entrezgene);Acc:834164]							-1.78742	0.000300095
AT5G41900	AT5G41900	-1.60183	5.38e-09	Commonly downregulated by HL	alpha/beta-Hydrolases superfamily protein [Source:NCBI gene (formerly Entrezgene);Acc:834195]							-1.60183	5.38e-09
AT5G44260	AT5G44260	-1.51239	5.73e-05	Commonly downregulated by HL	Zinc finger C-x8-C-x5-C-x3-H type family protein [Source:NCBI gene (formerly Entrezgene);Acc:834449]							-1.51239	5.73e-05
AT5G44670	GALS2	-1.33554	0.00355916	-	glycosyltransferase family protein (DUF23) [Source:NCBI gene (formerly Entrezgene);Acc:834496]							-1.33554	0.00355916
AT5G45560	AT5G45560	-1.70776	0.00742977	-	Pleckstrin homology (PH) domain-containing protein / lipid-binding START domain-containing protein [Source:NCBI gene (formerly Entrezgene);Acc:834592]							-1.70776	0.00742977
AT5G46600	AT5G46600	-1.52113	1.32e-05	Commonly downregulated by HL	aluminum activated malate transporter family protein [Source:NCBI gene (formerly Entrezgene);Acc:834703]							-1.52113	1.32e-05
AT5G46690	bHLH071	-1.28625	1.8e-05	Commonly downregulated by HL	beta HLH protein 71 [Source:NCBI gene (formerly Entrezgene);Acc:834712]							-1.28625	1.8e-05
AT5G46825	AT5G46825	-4.72383	0.00382977	-	uncharacterized protein [Source:NCBI gene (formerly Entrezgene);Acc:28721257]							-4.72383	0.00382977
AT5G46830	NIG1	-5.48658	2.64e-05	Commonly downregulated by HL	calcium-binding transcription factor NIG1 [Source:NCBI gene (formerly Entrezgene);Acc:834727]							-5.48658	2.64e-05
AT5G49120	AT5G49120	-2.52036	0.00612515	-	DUF581 family protein, putative (DUF581) [Source:NCBI gene (formerly Entrezgene);Acc:834971]							-2.52036	0.00612515
AT5G50335	AT5G50335	-1.56024	2.15e-10	Commonly downregulated by HL	uncharacterized protein [Source:NCBI gene (formerly Entrezgene);Acc:835100]							-1.56024	2.15e-10
AT5G50800	SWEET13	-1.97013	0.00843476	-	Nodulin MtN3 family protein [Source:NCBI gene (formerly Entrezgene);Acc:835152]							-1.97013	0.00843476
AT5G52310	LTI78	-2.18351	2.1e-37	Commonly downregulated by HL	low-temperature-responsive protein 78 (LTI78) / desiccation-responsive protein 29A (RD29A) [Source:NCBI gene (formerly Entrezgene);Acc:835307]							-2.18351	2.1e-37
AT5G53020	AT5G53020	-1.06352	0.00020409	Commonly downregulated by HL	Ribonuclease P protein subunit P38-like protein [Source:NCBI gene (formerly Entrezgene);Acc:835381]							-1.06352	0.00020409
AT5G54270	LHCB3	-1.61854	2.75e-47	-	light-harvesting chlorophyll B-binding protein 3 [Source:NCBI gene (formerly Entrezgene);Acc:835515]							-1.61854	2.75e-47
AT5G55570	AT5G55570	-3.12025	0.000922857	-	uncharacterized protein [Source:NCBI gene (formerly Entrezgene);Acc:835651]							-3.12025	0.000922857
AT5G56300	GAMT2	-2.63778	0.00101101	-	gibberellic acid methyltransferase 2 [Source:NCBI gene (formerly Entrezgene);Acc:835729]							-2.63778	0.00101101
AT5G57050	ABI2	-1.37332	2.69e-08	-	Protein phosphatase 2C family protein [Source:NCBI gene (formerly Entrezgene);Acc:835809]							-1.37332	2.69e-08
AT5G59320	LTP3	-3.1564	0.00239033	-	lipid transfer protein 3 [Source:NCBI gene (formerly Entrezgene);Acc:836051]							-3.1564	0.00239033
AT5G62280	AT5G62280	-1.73747	0.00028597	-	DUF1442 family protein (DUF1442) [Source:NCBI gene (formerly Entrezgene);Acc:836349]							-1.73747	0.00028597
AT5G64040	PSAN	-1.24562	2.09e-33	Commonly downregulated by HL	photosystem I reaction center subunit PSI-N, chloroplast, putative / PSI-N, putative (PSAN) [Source:NCBI gene (formerly Entrezgene);Acc:836525]							-1.24562	2.09e-33
AT5G64770	RGF9	-1.24364	1.5e-31	Commonly downregulated by HL	root meristem growth factor [Source:NCBI gene (formerly Entrezgene);Acc:836598]							-1.24364	1.5e-31
AT5G66590	AT5G66590	-1.19262	0.00371498	Commonly downregulated by HL	CAP (Cysteine-rich secretory proteins, Antigen 5, and Pathosis-related 1 protein) superfamily protein [Source:NCBI gene (formerly Entrezgene);Acc:836791]							-1.19262	0.00371498

## Sheet: Supplementary Table S3
Supplementary Table S3. List of 1,678 differentially upregulated genes in the leaves of plants exposed to high light vs. the untreated control.
ensembl_gene_id	external_gene_name	log2FoldChange	padj	description
AT1G01340	CNGC10	1.84442	7.78e-06	cyclic nucleotide gated channel 10 [Source:NCBI gene (formerly Entrezgene);Acc:838832]
AT1G01480	ACS2	2.44499	5.42e-05	1-amino-cyclopropane-1-carboxylate synthase 2 [Source:NCBI gene (formerly Entrezgene);Acc:837082]
AT1G01560	MPK11	1.7578	3.96e-13	MAP kinase 11 [Source:NCBI gene (formerly Entrezgene);Acc:839523]
AT1G01640	AT1G01640	2.46915	1.55e-06	BTB/POZ domain-containing protein [Source:NCBI gene (formerly Entrezgene);Acc:839534]
AT1G01680	PUB54	3.14308	6.62e-14	plant U-box 54 [Source:NCBI gene (formerly Entrezgene);Acc:839251]
AT1G01940	AT1G01940	1.01499	1.46e-05	Cyclophilin-like peptidyl-prolyl cis-trans isomerase family protein [Source:NCBI gene (formerly Entrezgene);Acc:839309]
AT1G02220	NAC003	1.99675	4.18e-05	NAC domain containing protein 3 [Source:NCBI gene (formerly Entrezgene);Acc:839476]
AT1G02450	NIMIN1	2.02785	1.24e-08	NIM1-interacting 1 [Source:NCBI gene (formerly Entrezgene);Acc:837800]
AT1G02850	BGLU11	1.62701	7.16e-09	beta glucosidase 11 [Source:NCBI gene (formerly Entrezgene);Acc:839435]
AT1G02920	GSTF7	2.99164	2.12e-45	glutathione S-transferase 7 [Source:NCBI gene (formerly Entrezgene);Acc:839295]
AT1G02930	GSTF6	3.63263	2.05e-48	glutathione S-transferase 6 [Source:NCBI gene (formerly Entrezgene);Acc:839515]
AT1G03210	AT1G03210	1.15128	2.26e-10	Phenazine biosynthesis PhzC/PhzF protein [Source:NCBI gene (formerly Entrezgene);Acc:838493]
AT1G03290	AT1G03290	1.13569	3.39e-08	ELKS/Rab6-interacting/CAST family protein [Source:NCBI gene (formerly Entrezgene);Acc:838603]
AT1G03660	AT1G03660	3.54855	5.4e-06	Ankyrin-repeat containing protein [Source:NCBI gene (formerly Entrezgene);Acc:28716028]
AT1G03760	AT1G03760	1.7213	7.42e-05	Prefoldin chaperone subunit family protein [Source:NCBI gene (formerly Entrezgene);Acc:839119]
AT1G03850	GRXS13	2.18247	3.24e-07	Glutaredoxin family protein [Source:NCBI gene (formerly Entrezgene);Acc:839392]
AT1G04070	TOM22-I	1.02865	0.000185898	translocase of outer membrane 22-I [Source:NCBI gene (formerly Entrezgene);Acc:839317]
AT1G04277	AT1G04277	1.68019	0.000101249	ncRNA [Source:NCBI gene (formerly Entrezgene);Acc:28716087]
AT1G04980	PDIL2-2	2.57242	4.84e-63	PDI-like 2-2 [Source:NCBI gene (formerly Entrezgene);Acc:839355]
AT1G04990	AT1G04990	1.04681	1.36e-06	Zinc finger C-x8-C-x5-C-x3-H type family protein [Source:NCBI gene (formerly Entrezgene);Acc:839351]
AT1G05010	EFE	1.4444	2.25e-54	ethylene-forming enzyme [Source:NCBI gene (formerly Entrezgene);Acc:839345]
AT1G05020	AT1G05020	2.55159	0.00146206	ENTH/ANTH/VHS superfamily protein [Source:NCBI gene (formerly Entrezgene);Acc:839343]
AT1G05180	AXR1	1.05837	1.27e-05	NAD(P)-binding Rossmann-fold superfamily protein [Source:NCBI gene (formerly Entrezgene);Acc:839286]
AT1G05340	AT1G05340	2.16705	5.23e-23	cysteine-rich TM module stress tolerance protein [Source:NCBI gene (formerly Entrezgene);Acc:837033]
AT1G05570	CALS1	1.10322	3.11e-06	callose synthase 1 [Source:NCBI gene (formerly Entrezgene);Acc:837059]
AT1G05880	ARI12	3.47546	0.0047351	RING/U-box superfamily protein [Source:NCBI gene (formerly Entrezgene);Acc:837098]
AT1G06148	AT1G06148	2.64563	0.00981331	uncharacterized protein [Source:NCBI gene (formerly Entrezgene);Acc:5007666]
AT1G06160	ORA59	2.46611	1.6e-05	octadecanoid-responsive AP2/ERF 59 [Source:NCBI gene (formerly Entrezgene);Acc:837125]
AT1G06180	MYB13	1.6464	0.00186323	myb domain protein 13 [Source:NCBI gene (formerly Entrezgene);Acc:837127]
AT1G06430	FTSH8	1.13874	1.52e-10	FTSH protease 8 [Source:NCBI gene (formerly Entrezgene);Acc:837154]
AT1G06620	AT1G06620	3.52705	4.57e-27	2-oxoglutarate (2OG) and Fe(II)-dependent oxygenase superfamily protein [Source:NCBI gene (formerly Entrezgene);Acc:837171]
AT1G06983	AT1G06983	2.81665	1.64e-05	ncRNA [Source:NCBI gene (formerly Entrezgene);Acc:28716591]
AT1G07000	EXO70B2	1.32762	4.85e-10	exocyst subunit exo70 family protein B2 [Source:NCBI gene (formerly Entrezgene);Acc:837210]
AT1G07220	AT1G07220	1.09378	0.000277291	O-glucosyltransferase rumi-like protein (DUF821) [Source:NCBI gene (formerly Entrezgene);Acc:837233]
AT1G07400	AT1G07400	5.378	2.65e-62	HSP20-like chaperones superfamily protein [Source:NCBI gene (formerly Entrezgene);Acc:837252]
AT1G07620	ATOBGM	2.2209	8.9e-08	GTP-binding protein Obg/CgtA [Source:NCBI gene (formerly Entrezgene);Acc:837275]
AT1G07630	PLL5	1.06453	0.000202259	pol-like 5 [Source:NCBI gene (formerly Entrezgene);Acc:837276]
AT1G07670	ECA4	1.07184	1.3e-08	endomembrane-type CA-ATPase 4 [Source:NCBI gene (formerly Entrezgene);Acc:837280]
AT1G07900	LBD1	2.2212	1.21e-05	LOB domain-containing protein 1 [Source:NCBI gene (formerly Entrezgene);Acc:837305]
AT1G07960	PDIL5-1	1.1305	1.74e-08	PDI-like 5-1 [Source:NCBI gene (formerly Entrezgene);Acc:837311]
AT1G08050	AT1G08050	2.38861	2.74e-08	Zinc finger (C3HC4-type RING finger) family protein [Source:NCBI gene (formerly Entrezgene);Acc:837321]
AT1G08173	AT1G08173	4.06837	3.69e-08	ncRNA [Source:NCBI gene (formerly Entrezgene);Acc:28716790]
AT1G08450	CRT3	2.04683	9.15e-41	calreticulin 3 [Source:NCBI gene (formerly Entrezgene);Acc:837365]
AT1G08795	NA	4.38957	0.00505136	NA
AT1G08830	CSD1	1.07019	1.84e-08	copper/zinc superoxide dismutase 1 [Source:NCBI gene (formerly Entrezgene);Acc:837405]
AT1G08930	ERD6	1.26488	3.24e-17	Major facilitator superfamily protein [Source:NCBI gene (formerly Entrezgene);Acc:837414]
AT1G08940	AT1G08940	2.06041	1.14e-11	Phosphoglycerate mutase family protein [Source:NCBI gene (formerly Entrezgene);Acc:837415]
AT1G09080	BIP3	3.49297	3.78e-22	Heat shock protein 70 (Hsp 70) family protein [Source:NCBI gene (formerly Entrezgene);Acc:837429]
AT1G09100	RPT5B	1.73404	1.16e-10	26S proteasome AAA-ATPase subunit RPT5B [Source:NCBI gene (formerly Entrezgene);Acc:837431]
AT1G09210	CRT1b	2.26753	1.15e-54	calreticulin 1b [Source:NCBI gene (formerly Entrezgene);Acc:837441]
AT1G09560	GLP5	2.48369	3.67e-54	germin-like protein 5 [Source:NCBI gene (formerly Entrezgene);Acc:837482]
AT1G09740	AT1G09740	1.09023	6.13e-06	Adenine nucleotide alpha hydrolases-like superfamily protein [Source:NCBI gene (formerly Entrezgene);Acc:837502]
AT1G09745	NA	4.60102	0.000789674	NA
AT1G09870	AT1G09870	1.04332	1.05e-06	histidine acid phosphatase family protein [Source:NCBI gene (formerly Entrezgene);Acc:837519]
AT1G09932	AT1G09932	2.76821	3.95e-27	Phosphoglycerate mutase family protein [Source:NCBI gene (formerly Entrezgene);Acc:837526]
AT1G09970	LRR XI-23	2.04	3.15e-34	Leucine-rich receptor-like protein kinase family protein [Source:NCBI gene (formerly Entrezgene);Acc:837531]
AT1G10070	BCAT-2	1.31794	0.00023753	branched-chain amino acid transaminase 2 [Source:NCBI gene (formerly Entrezgene);Acc:837543]
AT1G10140	AT1G10140	1.52775	8.11e-06	Uncharacterized conserved protein UCP031279 [Source:NCBI gene (formerly Entrezgene);Acc:837551]
AT1G10225	AT1G10225	4.40698	0.00821511	transmembrane protein [Source:NCBI gene (formerly Entrezgene);Acc:837561]
AT1G10340	AT1G10340	2.13373	1.6e-12	Ankyrin repeat family protein [Source:NCBI gene (formerly Entrezgene);Acc:837573]
AT1G10370	ERD9	3.17717	8.82e-31	Glutathione S-transferase family protein [Source:NCBI gene (formerly Entrezgene);Acc:837576]
AT1G10410	AT1G10410	1.70437	3.12e-14	CW14 protein (DUF1336) [Source:NCBI gene (formerly Entrezgene);Acc:837581]
AT1G10417	AT1G10417	2.6377	0.000470016	RUN/FYVE domain protein [Source:NCBI gene (formerly Entrezgene);Acc:3766692]
AT1G10585	AT1G10585	3.40357	6.01e-08	basic helix-loop-helix (bHLH) DNA-binding superfamily protein [Source:NCBI gene (formerly Entrezgene);Acc:837600]
AT1G10690	AT1G10690	1.28428	0.000541263	cyclin-dependent kinase inhibitor [Source:NCBI gene (formerly Entrezgene);Acc:837612]
AT1G10865	AT1G10865	1.26702	2.55e-08	cytochrome C oxidase assembly factor [Source:NCBI gene (formerly Entrezgene);Acc:5007681]
AT1G11670	AT1G11670	1.35779	2.95e-06	MATE efflux family protein [Source:NCBI gene (formerly Entrezgene);Acc:837711]
AT1G11905	AT1G11905	1.38868	1.5e-09	B-cell receptor-associated protein 31-like protein [Source:NCBI gene (formerly Entrezgene);Acc:837739]
AT1G12290	AT1G12290	2.30419	0.00136402	Disease resistance protein (CC-NBS-LRR class) family [Source:NCBI gene (formerly Entrezgene);Acc:837783]
AT1G12320	AT1G12320	1.56361	4.26e-08	ankyrin repeat/KH domain protein (DUF1442) [Source:NCBI gene (formerly Entrezgene);Acc:837786]
AT1G12360	KEU	1.16005	3.92e-11	Sec1/munc18-like (SM) proteins superfamily [Source:NCBI gene (formerly Entrezgene);Acc:837791]
AT1G12420	ACR8	1.92945	7.59e-09	ACT domain repeat 8 [Source:NCBI gene (formerly Entrezgene);Acc:837798]
AT1G12672	AT1G12672	4.4836	0.0052212	thionin-like protein [Source:NCBI gene (formerly Entrezgene);Acc:5007692]
AT1G13000	AT1G13000	1.07136	8.3e-08	transmembrane protein, putative (DUF707) [Source:NCBI gene (formerly Entrezgene);Acc:837858]
AT1G13060	PBE1	1.31145	3.72e-38	20S proteasome beta subunit E1 [Source:NCBI gene (formerly Entrezgene);Acc:837863]
AT1G13210	ACA.l	1.03716	2.64e-10	autoinhibited Ca2+/ATPase II [Source:NCBI gene (formerly Entrezgene);Acc:837881]
AT1G13340	AT1G13340	3.94279	1e-27	Regulator of Vps4 activity in the MVB pathway protein [Source:NCBI gene (formerly Entrezgene);Acc:837894]
AT1G13470	AT1G13470	2.68474	1.59e-16
AT1G13830	AT1G13830	3.53998	1.35e-05	Carbohydrate-binding X8 domain superfamily protein [Source:NCBI gene (formerly Entrezgene);Acc:837944]
AT1G13970	AT1G13970	2.26596	0.000444231	beta-hexosaminidase (DUF1336) [Source:NCBI gene (formerly Entrezgene);Acc:837957]
AT1G13990	AT1G13990	1.61006	9.25e-15	plant/protein [Source:NCBI gene (formerly Entrezgene);Acc:837959]
AT1G14010	AT1G14010	1.32466	7.35e-18	emp24/gp25L/p24 family/GOLD family protein [Source:NCBI gene (formerly Entrezgene);Acc:837961]
AT1G14130	AT1G14130	1.18781	6.25e-05	2-oxoglutarate (2OG) and Fe(II)-dependent oxygenase superfamily protein [Source:NCBI gene (formerly Entrezgene);Acc:837972]
AT1G14250	AT1G14250	1.18144	0.00590862	GDA1/CD39 nucleoside phosphatase family protein [Source:NCBI gene (formerly Entrezgene);Acc:837986]
AT1G14360	UTR3	1.95403	1.25e-44	UDP-galactose transporter 3 [Source:NCBI gene (formerly Entrezgene);Acc:837998]
AT1G14370	APK2A	1.66019	1.94e-07	protein kinase 2A [Source:NCBI gene (formerly Entrezgene);Acc:837999]
AT1G14780	AT1G14780	5.30294	1.21e-05	MAC/Perforin domain-containing protein [Source:NCBI gene (formerly Entrezgene);Acc:838043]
AT1G14870	PCR2	1.87282	1.97e-16	PLANT CADMIUM RESISTANCE 2 [Source:NCBI gene (formerly Entrezgene);Acc:838052]
AT1G14880	PCR1	2.90092	7.77e-24	PLANT CADMIUM RESISTANCE 1 [Source:NCBI gene (formerly Entrezgene);Acc:838053]
AT1G15125	AT1G15125	1.5723	0.000902951	S-adenosyl-L-methionine-dependent methyltransferases superfamily protein [Source:NCBI gene (formerly Entrezgene);Acc:838076]
AT1G15415	AT1G15415	5.39849	0.000127403	late embryosis abundant-like protein [Source:NCBI gene (formerly Entrezgene);Acc:838112]
AT1G15520	ABCG40	1.84969	3.55e-06	pleiotropic drug resistance 12 [Source:NCBI gene (formerly Entrezgene);Acc:838122]
AT1G15670	AT1G15670	1.49256	7.45e-09	Galactose oxidase/kelch repeat superfamily protein [Source:NCBI gene (formerly Entrezgene);Acc:838136]
AT1G15790	AT1G15790	1.63216	6.24e-14	mediator of RNA polymerase II transcription subunit 15a-like protein [Source:NCBI gene (formerly Entrezgene);Acc:838148]
AT1G16090	WAKL7	1.60239	0.00175088	wall associated kinase-like 7 [Source:NCBI gene (formerly Entrezgene);Acc:838179]
AT1G16420	MC8	3.80953	2.8e-10	metacaspase 8 [Source:NCBI gene (formerly Entrezgene);Acc:838212]
AT1G16470	PAB1	1.52938	1.24e-42	proteasome subunit PAB1 [Source:NCBI gene (formerly Entrezgene);Acc:838217]
AT1G16510	AT1G16510	1.44569	0.00121623	SAUR-like auxin-responsive protein family [Source:NCBI gene (formerly Entrezgene);Acc:838221]
AT1G16530	ASL9	2.4104	0.000761232	ASYMMETRIC LEAVES 2-like 9 [Source:NCBI gene (formerly Entrezgene);Acc:838223]
AT1G16540	ABA3	1.60036	4.11e-05	molybdenum cofactor sulfurase (LOS5) (ABA3) [Source:NCBI gene (formerly Entrezgene);Acc:838224]
AT1G16670	AT1G16670	1.17908	5.55e-08	Protein kinase superfamily protein [Source:NCBI gene (formerly Entrezgene);Acc:838236]
AT1G16900	EBS3	1.03161	0.000284224	Alg9-like mannosyltransferase family [Source:NCBI gene (formerly Entrezgene);Acc:838261]
AT1G17170	GSTU24	2.53884	3.9e-07	glutathione S-transferase TAU 24 [Source:NCBI gene (formerly Entrezgene);Acc:838288]
AT1G17290	AlaAT1	1.00388	2.09e-20	alanine aminotransferas [Source:NCBI gene (formerly Entrezgene);Acc:838301]
AT1G17380	JAZ5	3.17279	2.82e-25	jasmonate-zim-domain protein 5 [Source:NCBI gene (formerly Entrezgene);Acc:838310]
AT1G17420	LOX3	1.61934	1.04e-15	lipoxygenase 3 [Source:NCBI gene (formerly Entrezgene);Acc:838314]
AT1G17500	AT1G17500	1.39897	1.47e-06	ATPase E1-E2 type family protein / haloacid dehalogenase-like hydrolase family protein [Source:NCBI gene (formerly Entrezgene);Acc:838324]
AT1G17745	PGDH	2.79699	1.86e-51	D-3-phosphoglycerate dehydrogenase [Source:NCBI gene (formerly Entrezgene);Acc:838352]
AT1G17750	PEPR2	3.01947	0.000760164	PEP1 receptor 2 [Source:NCBI gene (formerly Entrezgene);Acc:838353]
AT1G18260	EBS5	1.12137	1.34e-07	HCP-like superfamily protein [Source:NCBI gene (formerly Entrezgene);Acc:838406]
AT1G18390	AT1G18390	1.53971	5.63e-06	Serine/Threonine kinase family catalytic domain protein [Source:NCBI gene (formerly Entrezgene);Acc:838420]
AT1G18480	SLP2	1.06501	0.00011068	Calcineurin-like metallo-phosphoesterase superfamily protein [Source:NCBI gene (formerly Entrezgene);Acc:838428]
AT1G18570	MYB51	1.71561	2.59e-12	myb domain protein 51 [Source:NCBI gene (formerly Entrezgene);Acc:838438]
AT1G18890	CDPK1	1.96745	1.46e-12	calcium-dependent protein kinase 1 [Source:NCBI gene (formerly Entrezgene);Acc:838470]
AT1G18900	AT1G18900	1.09694	0.00399905	Pentatricopeptide repeat (PPR) superfamily protein [Source:NCBI gene (formerly Entrezgene);Acc:838471]
AT1G19020	AT1G19020	2.872	1.74e-25	CDP-diacylglycerol-glycerol-3-phosphate 3-phosphatidyltransferase [Source:NCBI gene (formerly Entrezgene);Acc:838483]
AT1G19180	JAZ1	1.81818	8.91e-20	jasmonate-zim-domain protein 1 [Source:NCBI gene (formerly Entrezgene);Acc:838501]
AT1G19250	FMO1	4.49855	1.54e-14	flavin-dependent monooxygenase 1 [Source:NCBI gene (formerly Entrezgene);Acc:838508]
AT1G19270	DA1	1.05922	0.000450574	DA1 [Source:NCBI gene (formerly Entrezgene);Acc:838510]
AT1G19300	PARVUS	1.82655	2.88e-31	Nucleotide-diphospho-sugar transferases superfamily protein [Source:NCBI gene (formerly Entrezgene);Acc:838512]
AT1G19490	AT1G19490	3.27057	0.00130776	Basic-leucine zipper (bZIP) transcription factor family protein [Source:NCBI gene (formerly Entrezgene);Acc:838535]
AT1G19610	PDF1.4	2.34157	3.32e-06	defensin-like protein [Source:NCBI gene (formerly Entrezgene);Acc:838548]
AT1G19640	JMT	1.05277	0.00173547	jasmonic acid carboxyl methyltransferase [Source:NCBI gene (formerly Entrezgene);Acc:838551]
AT1G19670	CLH1	1.09736	5.22e-11	chlorophyllase 1 [Source:NCBI gene (formerly Entrezgene);Acc:838554]
AT1G20160	ATSBT5.2	2.11812	1.26e-05	Subtilisin-like serine endopeptidase family protein [Source:NCBI gene (formerly Entrezgene);Acc:838606]
AT1G20350	TIM17-1	1.81459	8.49e-07	translocase inner membrane subunit 17-1 [Source:NCBI gene (formerly Entrezgene);Acc:838623]
AT1G20510	OPCL1	1.43369	1.88e-31	OPC-8:0 CoA ligase1 [Source:NCBI gene (formerly Entrezgene);Acc:838639]
AT1G21050	AT1G21050	1.49563	0.000193095	MIZU-KUSSEI-like protein (Protein of unknown function, DUF617) [Source:NCBI gene (formerly Entrezgene);Acc:838699]
AT1G21100	IGMT1	1.54116	1.63e-07	O-methyltransferase family protein [Source:NCBI gene (formerly Entrezgene);Acc:838706]
AT1G21120	IGMT2	1.51494	0.0010727	O-methyltransferase family protein [Source:NCBI gene (formerly Entrezgene);Acc:838708]
AT1G21240	WAK3	3.61369	3.78e-29	wall associated kinase 3 [Source:NCBI gene (formerly Entrezgene);Acc:838719]
AT1G21245	AT1G21245	3.90475	0.00587349	Protein kinase superfamily protein [Source:NCBI gene (formerly Entrezgene);Acc:838720]
AT1G21250	WAK1	1.32961	3.4e-24	cell wall-associated kinase [Source:NCBI gene (formerly Entrezgene);Acc:838721]
AT1G21310	EXT3	2.42778	1.18e-30	extensin 3 [Source:NCBI gene (formerly Entrezgene);Acc:838728]
AT1G21370	AT1G21370	1.79391	8.85e-13	uncharacterized protein [Source:NCBI gene (formerly Entrezgene);Acc:838736]
AT1G21390	emb2170	1.64674	6.4e-06	embryo defective 2170 [Source:NCBI gene (formerly Entrezgene);Acc:838738]
AT1G21520	AT1G21520	2.87115	8.51e-26	uncharacterized protein [Source:NCBI gene (formerly Entrezgene);Acc:838752]
AT1G21550	AT1G21550	1.32727	2.36e-05	Calcium-binding EF-hand family protein [Source:NCBI gene (formerly Entrezgene);Acc:838756]
AT1G21720	PBC1	1.22966	1.94e-28	proteasome beta subunit C1 [Source:NCBI gene (formerly Entrezgene);Acc:838776]
AT1G21750	PDIL1-1	2.02515	4.35e-56	PDI-like 1-1 [Source:NCBI gene (formerly Entrezgene);Acc:838779]
AT1G21900	p24delta5	1.8988	4.3e-42	emp24/gp25L/p24 family/GOLD family protein [Source:NCBI gene (formerly Entrezgene);Acc:838792]
AT1G22180	AT1G22180	1.73929	1.81e-12	Sec14p-like phosphatidylinositol transfer family protein [Source:NCBI gene (formerly Entrezgene);Acc:838823]
AT1G22400	UGT85A1	1.46472	1.36e-11	UDP-Glycosyltransferase superfamily protein [Source:NCBI gene (formerly Entrezgene);Acc:838846]
AT1G22410	AT1G22410	1.184	3.28e-22	Class-II DAHP synthetase family protein [Source:NCBI gene (formerly Entrezgene);Acc:838847]
AT1G22510	AT1G22510	1.20454	0.000166496	E3 ubiquitin-protein ligase RNF170-like protein (DUF 1232) [Source:NCBI gene (formerly Entrezgene);Acc:838857]
AT1G22870	AT1G22870	1.43697	3.54e-05	kinase family with ARM repeat domain-containing protein [Source:NCBI gene (formerly Entrezgene);Acc:838892]
AT1G22890	AT1G22890	1.62336	4.71e-06	uncharacterized protein [Source:NCBI gene (formerly Entrezgene);Acc:838896]
AT1G22900	AT1G22900	1.81991	1.48e-05	Disease resistance-responsive (dirigent-like protein) family protein [Source:NCBI gene (formerly Entrezgene);Acc:838897]
AT1G22985	CRF7	1.19241	0.0016367	Integrase-type DNA-binding superfamily protein [Source:NCBI gene (formerly Entrezgene);Acc:838906]
AT1G23010	LPR1	1.33651	0.00140187	Cupredoxin superfamily protein [Source:NCBI gene (formerly Entrezgene);Acc:838909]
AT1G23040	AT1G23040	1.47858	4.93e-12	hydroxyproline-rich glycoprotein family protein [Source:NCBI gene (formerly Entrezgene);Acc:838912]
AT1G23440	AT1G23440	1.06281	3.22e-13	Peptidase C15, pyroglutamyl peptidase I-like protein [Source:NCBI gene (formerly Entrezgene);Acc:838952]
AT1G23550	SRO2	3.08473	5.54e-11	uncharacterized protein [Source:NCBI gene (formerly Entrezgene);Acc:838965]
AT1G23800	ALDH2B7	2.58203	2.13e-05	aldehyde dehydrogenase 2B7 [Source:NCBI gene (formerly Entrezgene);Acc:838991]
AT1G23840	AT1G23840	2.14852	4.34e-09	uncharacterized protein [Source:NCBI gene (formerly Entrezgene);Acc:838995]
AT1G23850	AT1G23850	3.68728	8.31e-10	uncharacterized protein [Source:NCBI gene (formerly Entrezgene);Acc:838996]
AT1G24095	AT1G24095	1.75158	0.0018593	Putative thiol-disulfide oxidoreductase DCC [Source:NCBI gene (formerly Entrezgene);Acc:10723023]
AT1G24140	AT1G24140	1.6317	1.73e-06	Matrixin family protein [Source:NCBI gene (formerly Entrezgene);Acc:839026]
AT1G24145	AT1G24145	3.64327	1.27e-33	uncharacterized protein [Source:NCBI gene (formerly Entrezgene);Acc:839027]
AT1G24150	FH4	1.39642	6.01e-06	formin homologue 4 [Source:NCBI gene (formerly Entrezgene);Acc:839028]
AT1G24807	AT1G24807	2.52333	0.000126828	Glutamine amidotransferase type 1 family protein [Source:NCBI gene (formerly Entrezgene);Acc:839085]
AT1G24909	AT1G24909	2.30874	8.13e-05	Glutamine amidotransferase type 1 family protein [Source:NCBI gene (formerly Entrezgene);Acc:839099]
AT1G25083	AT1G25083	2.6266	5.35e-05	Glutamine amidotransferase type 1 family protein [Source:NCBI gene (formerly Entrezgene);Acc:839095]
AT1G25155	AT1G24909	2.57683	8.08e-05	Glutamine amidotransferase type 1 family protein [Source:NCBI gene (formerly Entrezgene);Acc:839099]
AT1G25220	ASB1	2.40503	2.68e-62	anthranilate synthase beta subunit 1 [Source:NCBI gene (formerly Entrezgene);Acc:839103]
AT1G25370	AT1G25370	2.0819	5.24e-07
AT1G25400	AT1G25400	1.02275	0.000593039	uncharacterized protein [Source:NCBI gene (formerly Entrezgene);Acc:839126]
AT1G25500	AT1G25500	1.92263	2.66e-07	Plasma-membrane choline transporter family protein [Source:NCBI gene (formerly Entrezgene);Acc:839136]
AT1G26200	AT1G26200	1.94665	0.00104033	TRAM, LAG1 and CLN8 (TLC) lipid-sensing domain containing protein [Source:NCBI gene (formerly Entrezgene);Acc:3766796]
AT1G26380	AT1G26380	1.81547	1.29e-06	FAD-binding Berberine family protein [Source:NCBI gene (formerly Entrezgene);Acc:839180]
AT1G26390	AT1G26390	1.63727	0.00760923	FAD-binding Berberine family protein [Source:NCBI gene (formerly Entrezgene);Acc:839181]
AT1G26420	AT1G26420	2.51649	1.45e-10	FAD-binding Berberine family protein [Source:NCBI gene (formerly Entrezgene);Acc:839184]
AT1G26620	AT1G26620	1.13162	0.0037708	T-box transcription factor, putative (DUF863) [Source:NCBI gene (formerly Entrezgene);Acc:839202]
AT1G26690	AT1G26690	1.33943	4.07e-14	emp24/gp25L/p24 family/GOLD family protein [Source:NCBI gene (formerly Entrezgene);Acc:839210]
AT1G27060	AT1G27060	2.4886	0.00504413	Regulator of chromosome condensation (RCC1) family protein [Source:NCBI gene (formerly Entrezgene);Acc:839595]
AT1G27330	AT1G27330	1.82324	3.49e-51	Ribosome associated membrane protein RAMP4 [Source:NCBI gene (formerly Entrezgene);Acc:839622]
AT1G27350	AT1G27350	1.58043	4.92e-37	Ribosome associated membrane protein RAMP4 [Source:NCBI gene (formerly Entrezgene);Acc:839624]
AT1G27730	STZ	1.45869	0.000867744	salt tolerance zinc finger [Source:NCBI gene (formerly Entrezgene);Acc:839666]
AT1G27770	ACA1	1.06539	2.13e-09	autoinhibited Ca2+-ATPase 1 [Source:NCBI gene (formerly Entrezgene);Acc:839670]
AT1G27980	DPL1	1.23825	1.9e-05	dihydrosphingosine phosphate lyase [Source:NCBI gene (formerly Entrezgene);Acc:839691]
AT1G28190	AT1G28190	2.74465	1.51e-24	uncharacterized protein [Source:NCBI gene (formerly Entrezgene);Acc:839713]
AT1G28370	ERF11	2.43483	5.57e-05	ERF domain protein 11 [Source:NCBI gene (formerly Entrezgene);Acc:839733]
AT1G28480	GRX480	4.66708	3.22e-76	Thioredoxin superfamily protein [Source:NCBI gene (formerly Entrezgene);Acc:839748]
AT1G28510	AT1G28510	1.02113	1.24e-13	Optic atrophy 3 protein (OPA3) [Source:NCBI gene (formerly Entrezgene);Acc:839751]
AT1G28680	AT1G28680	1.68494	1.44e-08	HXXXD-type acyl-transferase family protein [Source:NCBI gene (formerly Entrezgene);Acc:839768]
AT1G29060	AT1G29060	1.35388	1.57e-08	Target SNARE coiled-coil domain protein [Source:NCBI gene (formerly Entrezgene);Acc:839780]
AT1G29150	ATS9	1.38515	2.23e-35	non-ATPase subunit 9 [Source:NCBI gene (formerly Entrezgene);Acc:839789]
AT1G29290	AT1G29290	2.56347	9.44e-08	B-cell lymphoma 6 protein [Source:NCBI gene (formerly Entrezgene);Acc:28717277]
AT1G29300	UNE1	1.52497	0.00503844	intracellular protein transporter, putative (DUF641) [Source:NCBI gene (formerly Entrezgene);Acc:839804]
AT1G29310	AT1G29310	2.08304	1.69e-36	SecY protein transport family protein [Source:NCBI gene (formerly Entrezgene);Acc:839805]
AT1G29330	ERD2	2.40398	1.38e-14	ER lumen protein retaining receptor family protein [Source:NCBI gene (formerly Entrezgene);Acc:839807]
AT1G29640	AT1G29640	1.45267	0.00592097	senescence regulator (Protein of unknown function, DUF584) [Source:NCBI gene (formerly Entrezgene);Acc:839841]
AT1G29690	CAD1	1.07199	0.000275976	MAC/Perforin domain-containing protein [Source:NCBI gene (formerly Entrezgene);Acc:839846]
AT1G30040	GA2OX2	1.53951	1.33e-06	gibberellin 2-oxidase [Source:NCBI gene (formerly Entrezgene);Acc:839883]
AT1G30070	AT1G30070	1.6381	6.13e-11	SGS domain-containing protein [Source:NCBI gene (formerly Entrezgene);Acc:839886]
AT1G30135	JAZ8	3.89578	1.95e-12	jasmonate-zim-domain protein 8 [Source:NCBI gene (formerly Entrezgene);Acc:839893]
AT1G30270	CIPK23	1.02169	5.7e-05	CBL-interacting protein kinase 23 [Source:NCBI gene (formerly Entrezgene);Acc:839907]
AT1G30320	AT1G30320	1.62831	2.4e-07	Remorin family protein [Source:NCBI gene (formerly Entrezgene);Acc:839912]
AT1G30620	MUR4	1.9107	7.19e-13	NAD(P)-binding Rossmann-fold superfamily protein [Source:NCBI gene (formerly Entrezgene);Acc:839942]
AT1G30640	AT1G30640	1.33765	3.24e-06	Protein kinase family protein [Source:NCBI gene (formerly Entrezgene);Acc:839944]
AT1G30755	AT1G30755	1.19465	0.000196599	elongation factor G, putative (DUF668) [Source:NCBI gene (formerly Entrezgene);Acc:839956]
AT1G30850	RSH4	5.35156	0.000541263	root hair specific 4 [Source:NCBI gene (formerly Entrezgene);Acc:839969]
AT1G30900	VSR6	2.09932	1.22e-09	VACUOLAR SORTING RECEPTOR 6 [Source:NCBI gene (formerly Entrezgene);Acc:839974]
AT1G31130	AT1G31130	1.24078	1.1e-21	polyadenylate-binding protein 1-B-binding protein [Source:NCBI gene (formerly Entrezgene);Acc:839998]
AT1G31163	AT1G31163	3.15076	0.00703647	F-box associated ubiquitination effector family protein [Source:NCBI gene (formerly Entrezgene);Acc:840002]
AT1G31280	AGO2	1.66043	1.23e-11	Argonaute family protein [Source:NCBI gene (formerly Entrezgene);Acc:840016]
AT1G31550	AT1G31550	1.58012	3.03e-24	GDSL-like Lipase/Acylhydrolase superfamily protein [Source:NCBI gene (formerly Entrezgene);Acc:840045]
AT1G32127	AT1G32127	1.543	5.27e-06	plant viral-response family protein [Source:NCBI gene (formerly Entrezgene);Acc:28717288]
AT1G32350	AOX1D	3.77632	1.8e-25	alternative oxidase 1D [Source:NCBI gene (formerly Entrezgene);Acc:840127]
AT1G32380	PRS2	1.22311	7.38e-06	phosphoribosyl pyrophosphate (PRPP) synthase 2 [Source:NCBI gene (formerly Entrezgene);Acc:840131]
AT1G32690	AT1G32690	2.10237	0.000328704	DUF740 family protein [Source:NCBI gene (formerly Entrezgene);Acc:840163]
AT1G32870	NAC13	1.08709	0.00210676	NAC domain protein 13 [Source:NCBI gene (formerly Entrezgene);Acc:840181]
AT1G32940	SBT3.5	3.04369	9.48e-21	Subtilase family protein [Source:NCBI gene (formerly Entrezgene);Acc:840188]
AT1G32960	SBT3.3	4.89426	2.26e-10	Subtilase family protein [Source:NCBI gene (formerly Entrezgene);Acc:840190]
AT1G33030	AT1G33030	4.28883	2.23e-15	O-methyltransferase family protein [Source:NCBI gene (formerly Entrezgene);Acc:840198]
AT1G33110	AT1G33110	1.47428	2.63e-11	MATE efflux family protein [Source:NCBI gene (formerly Entrezgene);Acc:840207]
AT1G33260	AT1G33260	1.87731	1.61e-05	Protein kinase superfamily protein [Source:NCBI gene (formerly Entrezgene);Acc:840220]
AT1G33560	ADR1	1.55078	6e-08	Disease resistance protein (CC-NBS-LRR class) family [Source:NCBI gene (formerly Entrezgene);Acc:840250]
AT1G33720	CYP76C6	1.0153	0.00391026	cytochrome P450, family 76, subfamily C, polypeptide 6 [Source:NCBI gene (formerly Entrezgene);Acc:840263]
AT1G33950	AT1G33950	4.05779	1.31e-06	Avirulence induced (AIG1) family protein [Source:NCBI gene (formerly Entrezgene);Acc:840292]
AT1G33960	AIG1	4.51901	3.33e-36	P-loop containing nucleoside triphosphate hydrolases superfamily protein [Source:NCBI gene (formerly Entrezgene);Acc:840293]
AT1G34180	NAC016	1.63994	0.00327403	NAC domain containing protein 16 [Source:NCBI gene (formerly Entrezgene);Acc:840317]
AT1G34420	AT1G34420	2.06831	0.00048199	leucine-rich repeat transmembrane protein kinase family protein [Source:NCBI gene (formerly Entrezgene);Acc:840345]
AT1G34750	AT1G34750	1.42575	2.55e-10	Protein phosphatase 2C family protein [Source:NCBI gene (formerly Entrezgene);Acc:840379]
AT1G35210	AT1G35210	2.18638	1.05e-12	uncharacterized protein [Source:NCBI gene (formerly Entrezgene);Acc:840410]
AT1G35230	AGP5	4.26406	6.25e-25	arabinogalactan protein 5 [Source:NCBI gene (formerly Entrezgene);Acc:840412]
AT1G35350	AT1G35350	1.04001	2.28e-07	EXS (ERD1/XPR1/SYG1) family protein [Source:NCBI gene (formerly Entrezgene);Acc:840424]
AT1G35580	CINV1	1.35248	3.38e-15	cytosolic invertase 1 [Source:NCBI gene (formerly Entrezgene);Acc:840454]
AT1G35710	AT1G35710	1.52123	6.8e-17	kinase family with leucine-rich repeat domain-containing protein [Source:NCBI gene (formerly Entrezgene);Acc:840475]
AT1G36622	AT1G36622	3.18	3.85e-34	uncharacterized protein [Source:NCBI gene (formerly Entrezgene);Acc:5007772]
AT1G36640	AT1G36640	2.06979	0.0097508	uncharacterized protein [Source:NCBI gene (formerly Entrezgene);Acc:840572]
AT1G42480	AT1G42480	1.65227	1.01e-22	TLR4 regulator/MIR-interacting MSAP protein [Source:NCBI gene (formerly Entrezgene);Acc:840852]
AT1G42990	BZIP60	1.5919	6.6e-18	basic region/leucine zipper motif 60 [Source:NCBI gene (formerly Entrezgene);Acc:840897]
AT1G43130	LCV2	1.03745	6.31e-10	uncharacterized protein [Source:NCBI gene (formerly Entrezgene);Acc:840912]
AT1G43160	RAP2.6	2.90129	4.44e-05	uncharacterized protein [Source:NCBI gene (formerly Entrezgene);Acc:840915]
AT1G43910	AT1G43910	2.27993	1.11e-08	P-loop containing nucleoside triphosphate hydrolases superfamily protein [Source:NCBI gene (formerly Entrezgene);Acc:840990]
AT1G44120	AT1G44120	3.79887	0.000185363	CELLULOSE SYNTHASE INTERACTIVE 2 [Source:NCBI gene (formerly Entrezgene);Acc:841015]
AT1G44130	AT1G44130	3.5465	9.68e-05	Eukaryotic aspartyl protease family protein [Source:NCBI gene (formerly Entrezgene);Acc:841016]
AT1G44350	ILL6	2.04983	1.85e-19	IAA-amino acid hydrolase ILR1-like 6 [Source:NCBI gene (formerly Entrezgene);Acc:841026]
AT1G44800	SIAR1	1.84565	6.75e-13	nodulin MtN21 /EamA-like transporter family protein [Source:NCBI gene (formerly Entrezgene);Acc:841044]
AT1G45145	TRX5	3.59703	4.22e-44	thioredoxin H-type 5 [Source:NCBI gene (formerly Entrezgene);Acc:841082]
AT1G47890	RLP7	3.62988	2.91e-06	receptor like protein 7 [Source:NCBI gene (formerly Entrezgene);Acc:841206]
AT1G48605	ATHAL3B	2.87736	0.00402802	Flavoprotein [Source:NCBI gene (formerly Entrezgene);Acc:2745818]
AT1G48710	NA	2.64955	0.00324892	NA
AT1G48850	EMB1144	1.10105	1.29e-09	chorismate synthase, putative / 5-enolpyruvylshikimate-3-phosphate phospholyase [Source:NCBI gene (formerly Entrezgene);Acc:841307]
AT1G49000	AT1G49000	1.32975	0.00810946	uncharacterized protein [Source:NCBI gene (formerly Entrezgene);Acc:841322]
AT1G49050	AT1G49050	1.39314	5.36e-11	Eukaryotic aspartyl protease family protein [Source:NCBI gene (formerly Entrezgene);Acc:841328]
AT1G50420	SCL3	1.04646	0.000958533	scarecrow-like 3 [Source:NCBI gene (formerly Entrezgene);Acc:841464]
AT1G50740	AT1G50740	1.18028	3.2e-06	Transmembrane proteins 14C [Source:NCBI gene (formerly Entrezgene);Acc:841496]
AT1G51620	AT1G51620	2.23679	0.000700405	Protein kinase superfamily protein [Source:NCBI gene (formerly Entrezgene);Acc:841587]
AT1G51660	MKK4	1.72427	8.52e-25	mitogen-activated protein kinase kinase 4 [Source:NCBI gene (formerly Entrezgene);Acc:841591]
AT1G51760	IAR3	3.20672	4.91e-72	peptidase M20/M25/M40 family protein [Source:NCBI gene (formerly Entrezgene);Acc:841602]
AT1G51860	AT1G51860	2.20645	0.000313448	Leucine-rich repeat protein kinase family protein [Source:NCBI gene (formerly Entrezgene);Acc:841613]
AT1G51890	AT1G51890	3.47767	2.18e-23	Leucine-rich repeat protein kinase family protein [Source:NCBI gene (formerly Entrezgene);Acc:841616]
AT1G51920	AT1G51920	4.62509	7.34e-12	uncharacterized protein [Source:NCBI gene (formerly Entrezgene);Acc:841620]
AT1G52040	MBP1	1.22336	7.89e-07	myrosinase-binding protein 1 [Source:NCBI gene (formerly Entrezgene);Acc:841633]
AT1G52200	AT1G52200	1.57272	1.55e-17	PLAC8 family protein [Source:NCBI gene (formerly Entrezgene);Acc:841650]
AT1G52400	BGLU18	1.08734	0.000261855	beta glucosidase 18 [Source:NCBI gene (formerly Entrezgene);Acc:841670]
AT1G52410	TSA1	1.25142	3.8e-08	TSK-associating protein 1 [Source:NCBI gene (formerly Entrezgene);Acc:841671]
AT1G52565	AT1G52565	2.19584	0.000285846	cytochrome P450 family protein [Source:NCBI gene (formerly Entrezgene);Acc:841688]
AT1G52600	AT1G52600	1.52014	1.05e-32	Peptidase S24/S26A/S26B/S26C family protein [Source:NCBI gene (formerly Entrezgene);Acc:841692]
AT1G52855	AT1G52855	3.13107	9.17e-13	uncharacterized protein [Source:NCBI gene (formerly Entrezgene);Acc:2745824]
AT1G52857	AT1G52857	4.17645	0.000319695	uncharacterized protein [Source:NCBI gene (formerly Entrezgene);Acc:5007795]
AT1G52890	NAC019	1.66243	8e-11	NAC domain containing protein 19 [Source:NCBI gene (formerly Entrezgene);Acc:841722]
AT1G52900	AT1G52900	5.28077	0.00325973	Toll-Interleukin-Resistance (TIR) domain family protein [Source:NCBI gene (formerly Entrezgene);Acc:841723]
AT1G53030	AT1G53030	1.28273	6.44e-16	Cytochrome C oxidase copper chaperone (COX17) [Source:NCBI gene (formerly Entrezgene);Acc:841736]
AT1G53540	AT1G53540	6.48656	2.37e-13	HSP20-like chaperones superfamily protein [Source:NCBI gene (formerly Entrezgene);Acc:841789]
AT1G53620	AT1G53620	4.51057	2.53e-10	uncharacterized protein [Source:NCBI gene (formerly Entrezgene);Acc:841797]
AT1G53625	AT1G53625	3.65469	2.62e-32	uncharacterized protein [Source:NCBI gene (formerly Entrezgene);Acc:841798]
AT1G53710	AT1G53710	1.16004	6.88e-06	Calcineurin-like metallo-phosphoesterase superfamily protein [Source:NCBI gene (formerly Entrezgene);Acc:841809]
AT1G53750	RPT1A	1.29034	1.54e-28	regulatory particle triple-A 1A [Source:NCBI gene (formerly Entrezgene);Acc:841812]
AT1G53760	AT1G53760	1.01431	3.05e-06	K+-H+ exchange-like protein [Source:NCBI gene (formerly Entrezgene);Acc:841813]
AT1G53850	PAE1	1.48248	3.57e-35	20S proteasome alpha subunit E1 [Source:NCBI gene (formerly Entrezgene);Acc:841822]
AT1G53920	GLIP5	1.03633	0.00639617	GDSL-motif lipase 5 [Source:NCBI gene (formerly Entrezgene);Acc:841830]
AT1G54000	GLL22	3.95142	0.00855776	GDSL-like Lipase/Acylhydrolase superfamily protein [Source:NCBI gene (formerly Entrezgene);Acc:841838]
AT1G54010	AT1G54010	3.24236	5.28e-07	GDSL-like Lipase/Acylhydrolase superfamily protein [Source:NCBI gene (formerly Entrezgene);Acc:841839]
AT1G54020	AT1G54020	3.17603	0.00018394	GDSL-like Lipase/Acylhydrolase superfamily protein [Source:NCBI gene (formerly Entrezgene);Acc:841840]
AT1G54030	MVP1	1.37697	1.07e-24	GDSL-like Lipase/Acylhydrolase superfamily protein [Source:NCBI gene (formerly Entrezgene);Acc:841841]
AT1G55210	AT1G55210	2.14734	8.69e-42	Disease resistance-responsive (dirigent-like protein) family protein [Source:NCBI gene (formerly Entrezgene);Acc:841964]
AT1G55610	BRL1	2.3556	0.00828519	BRI1 like [Source:NCBI gene (formerly Entrezgene);Acc:842010]
AT1G55775	AT1G55775	3.06348	0.000399408	heavy metal-associated domain protein [Source:NCBI gene (formerly Entrezgene);Acc:28717362]
AT1G56060	AT1G56060	4.25417	1.46e-38	cysteine-rich/transmembrane domain protein B [Source:NCBI gene (formerly Entrezgene);Acc:842057]
AT1G56340	CRT1a	1.78541	2.56e-52	calreticulin 1a [Source:NCBI gene (formerly Entrezgene);Acc:842087]
AT1G56440	TPR5	1.15988	3.36e-05	Tetratricopeptide repeat (TPR)-like superfamily protein [Source:NCBI gene (formerly Entrezgene);Acc:842097]
AT1G56450	PBG1	1.44771	1.03e-57	20S proteasome beta subunit G1 [Source:NCBI gene (formerly Entrezgene);Acc:842098]
AT1G56660	AT1G56660	2.05159	3.43e-16	MAEBL domain protein [Source:NCBI gene (formerly Entrezgene);Acc:842121]
AT1G57560	MYB50	2.35778	2.02e-08	myb domain protein 50 [Source:NCBI gene (formerly Entrezgene);Acc:842131]
AT1G57630	AT1G57630	4.2798	3.48e-29	Toll-Interleukin-Resistance (TIR) domain family protein [Source:NCBI gene (formerly Entrezgene);Acc:842139]
AT1G57650	AT1G57650	5.17366	0.000601109	ATP binding protein [Source:NCBI gene (formerly Entrezgene);Acc:842141]
AT1G58140	NA	1.79011	0.00815011	NA
AT1G58225	AT1G58225	1.66209	1.2e-05	uncharacterized protein [Source:NCBI gene (formerly Entrezgene);Acc:842190]
AT1G58420	AT1G58420	2.00524	0.00575668	Uncharacterized conserved protein UCP031279 [Source:NCBI gene (formerly Entrezgene);Acc:842211]
AT1G59860	AT1G59860	3.83113	7.81e-16	HSP20-like chaperones superfamily protein [Source:NCBI gene (formerly Entrezgene);Acc:842280]
AT1G59865	AT1G59865	2.66186	0.00689372	uncharacterized protein [Source:NCBI gene (formerly Entrezgene);Acc:2745837]
AT1G60730	AT1G60730	2.0122	6.86e-20	NAD(P)-linked oxidoreductase superfamily protein [Source:NCBI gene (formerly Entrezgene);Acc:842367]
AT1G60830	AT1G60830	2.21567	0.00142698	RNA-binding (RRM/RBD/RNP motifs) family protein [Source:NCBI gene (formerly Entrezgene);Acc:842376]
AT1G60970	AT1G60970	6.47229	1.02e-07	SNARE-like superfamily protein [Source:NCBI gene (formerly Entrezgene);Acc:842388]
AT1G61120	TPS04	4.73519	1.23e-21	terpene synthase 04 [Source:NCBI gene (formerly Entrezgene);Acc:842405]
AT1G61140	EDA16	1.24567	7.34e-08	SNF2 domain-containing protein / helicase domain-containing protein / zinc finger protein-like protein [Source:NCBI gene (formerly Entrezgene);Acc:842407]
AT1G61250	SC3	1.22626	3.62e-20	secretory carrier 3 [Source:NCBI gene (formerly Entrezgene);Acc:842418]
AT1G61260	AT1G61260	1.28	0.000267709	cotton fiber (DUF761) [Source:NCBI gene (formerly Entrezgene);Acc:842420]
AT1G61340	FBS1	2.3001	4.58e-05	F-box family protein [Source:NCBI gene (formerly Entrezgene);Acc:842428]
AT1G61360	AT1G61360	1.40737	6.46e-06	S-locus lectin protein kinase family protein [Source:NCBI gene (formerly Entrezgene);Acc:842430]
AT1G61380	SD1-29	1.08491	0.000885133	S-domain-1 29 [Source:NCBI gene (formerly Entrezgene);Acc:842432]
AT1G61560	MLO6	1.73489	0.00109887	Seven transmembrane MLO family protein [Source:NCBI gene (formerly Entrezgene);Acc:842450]
AT1G61610	AT1G61610	3.57118	5.03e-10	S-locus lectin protein kinase family protein [Source:NCBI gene (formerly Entrezgene);Acc:842457]
AT1G61640	AT1G61640	1.3272	2.1e-05	Protein kinase superfamily protein [Source:NCBI gene (formerly Entrezgene);Acc:842460]
AT1G61667	AT1G61667	1.27354	3.26e-08	serine protease, putative (Protein of unknown function, DUF538) [Source:NCBI gene (formerly Entrezgene);Acc:842463]
AT1G61800	GPT2	3.40065	1.13e-32	glucose-6-phosphate/phosphate translocator 2 [Source:NCBI gene (formerly Entrezgene);Acc:842477]
AT1G61890	AT1G61890	1.339	7.75e-14	MATE efflux family protein [Source:NCBI gene (formerly Entrezgene);Acc:842485]
AT1G62300	WRKY6	1.71863	1.98e-07	WRKY family transcription factor [Source:NCBI gene (formerly Entrezgene);Acc:842527]
AT1G62305	AT1G62305	1.10256	0.00589789	Core-2/I-branching beta-1,6-N-acetylglucosaminyltransferase family protein [Source:NCBI gene (formerly Entrezgene);Acc:842528]
AT1G62730	AT1G62730	1.1994	0.0081207	Terpenoid synthases superfamily protein [Source:NCBI gene (formerly Entrezgene);Acc:842571]
AT1G62790	AT1G62790	1.67136	1.08e-24	Bifunctional inhibitor/lipid-transfer protein/seed storage 2S albumin superfamily protein [Source:NCBI gene (formerly Entrezgene);Acc:842578]
AT1G63090	PP2-A11	1.41188	2.56e-11	phloem protein 2-A11 [Source:NCBI gene (formerly Entrezgene);Acc:842612]
AT1G63245	CLE14	3.03971	0.000144856	CLAVATA3/ESR-RELATED 14 [Source:NCBI gene (formerly Entrezgene);Acc:28717391]
AT1G63460	GPX8	1.0104	2.81e-09	glutathione peroxidase 8 [Source:NCBI gene (formerly Entrezgene);Acc:842652]
AT1G63720	AT1G63720	2.61422	5.39e-13	hydroxyproline-rich glycoprotein family protein [Source:NCBI gene (formerly Entrezgene);Acc:842676]
AT1G63840	AT1G63840	2.32487	4.3e-24	RING/U-box superfamily protein [Source:NCBI gene (formerly Entrezgene);Acc:842687]
AT1G64065	AT1G64065	1.68625	4.95e-08	Late embryosis abundant (LEA) hydroxyproline-rich glycoprotein family [Source:NCBI gene (formerly Entrezgene);Acc:2745848]
AT1G64200	VHA-E3	1.33674	1.08e-08	vacuolar H+-ATPase subunit E isoform 3 [Source:NCBI gene (formerly Entrezgene);Acc:842725]
AT1G64460		1.41702	1.29e-05
AT1G64490		1.38444	3.01e-09
AT1G64520	RPN12a	1.24569	1.16e-31	regulatory particle non-ATPase 12A [Source:NCBI gene (formerly Entrezgene);Acc:842760]
AT1G64610	AT1G64610	1.74042	0.000132777	Transducin/WD40 repeat-like superfamily protein [Source:NCBI gene (formerly Entrezgene);Acc:842769]
AT1G65040	Hrd1B	1.60709	2.57e-16	RING/U-box superfamily protein [Source:NCBI gene (formerly Entrezgene);Acc:842812]
AT1G65060	4CL3	1.22602	0.00670841	4-coumarate:CoA ligase 3 [Source:NCBI gene (formerly Entrezgene);Acc:842814]
AT1G65240	AT1G65240	3.03811	0.00343491	Eukaryotic aspartyl protease family protein [Source:NCBI gene (formerly Entrezgene);Acc:842831]
AT1G65483	AT1G65483	3.09546	5.01e-06	uncharacterized protein [Source:NCBI gene (formerly Entrezgene);Acc:5007835]
AT1G65486	AT1G65486	1.23758	6.73e-08	uncharacterized protein [Source:NCBI gene (formerly Entrezgene);Acc:6240283]
AT1G65500	AT1G65500	2.55164	1.61e-27	uncharacterized protein [Source:NCBI gene (formerly Entrezgene);Acc:842862]
AT1G65510	AT1G65510	2.19046	0.000118648	uncharacterized protein [Source:NCBI gene (formerly Entrezgene);Acc:842863]
AT1G65610	KOR2	4.01242	9.91e-20	Six-hairpin glycosidases superfamily protein [Source:NCBI gene (formerly Entrezgene);Acc:842872]
AT1G65690	AT1G65690	3.5748	1.26e-16	Late embryosis abundant (LEA) hydroxyproline-rich glycoprotein family [Source:NCBI gene (formerly Entrezgene);Acc:842880]
AT1G65820	AT1G65820	1.83226	3.47e-52	microsomal glutathione s-transferase [Source:NCBI gene (formerly Entrezgene);Acc:842893]
AT1G65845	AT1G65845	1.55704	1.09e-07	uncharacterized protein [Source:NCBI gene (formerly Entrezgene);Acc:842895]
AT1G66090	AT1G66090	1.62316	7.62e-05	Disease resistance protein (TIR-NBS class) [Source:NCBI gene (formerly Entrezgene);Acc:842923]
AT1G66160	CMPG1	1.41988	0.00145084	CYS, MET, PRO, and GLY protein 1 [Source:NCBI gene (formerly Entrezgene);Acc:842931]
AT1G66280	BGLU22	5.32855	0.00484147	Glycosyl hydrolase superfamily protein [Source:NCBI gene (formerly Entrezgene);Acc:842945]
AT1G66330	AT1G66330	1.10422	3.13e-08	senescence-associated family protein [Source:NCBI gene (formerly Entrezgene);Acc:842950]
AT1G66465	AT1G66465	5.36191	1.03e-37	uncharacterized protein [Source:NCBI gene (formerly Entrezgene);Acc:28717403]
AT1G66550	WRKY67	4.16226	0.00011683	WRKY DNA-binding protein 67 [Source:NCBI gene (formerly Entrezgene);Acc:842973]
AT1G66580	SAG24	1.41539	2.53e-44	senescence associated 24 [Source:NCBI gene (formerly Entrezgene);Acc:842976]
AT1G66590	COX19-1	1.26846	7.06e-15	cytochrome c oxidase 19-1 [Source:NCBI gene (formerly Entrezgene);Acc:842977]
AT1G66600	ABO3	7.39579	4.45e-11	ABA overly sensitive mutant 3 [Source:NCBI gene (formerly Entrezgene);Acc:842978]
AT1G66700	PXMT1	4.52266	5.77e-08	S-adenosyl-L-methionine-dependent methyltransferases superfamily protein [Source:NCBI gene (formerly Entrezgene);Acc:842988]
AT1G66730	LIG6	1.48659	7.41e-05	DNA LIGASE 6 [Source:NCBI gene (formerly Entrezgene);Acc:842991]
AT1G66880	AT1G66880	2.11417	5e-24	Protein kinase superfamily protein [Source:NCBI gene (formerly Entrezgene);Acc:843006]
AT1G66920	AT1G66920	1.50408	7.16e-08	Protein kinase superfamily protein [Source:NCBI gene (formerly Entrezgene);Acc:843010]
AT1G66960	LUP5	2.79386	5.15e-06	Terpenoid cyclases family protein [Source:NCBI gene (formerly Entrezgene);Acc:843014]
AT1G67000	AT1G67000	4.33442	1.56e-10	Protein kinase superfamily protein [Source:NCBI gene (formerly Entrezgene);Acc:843018]
AT1G67060	AT1G67060	1.07345	1.06e-07	peptidase M50B-like protein [Source:NCBI gene (formerly Entrezgene);Acc:843026]
AT1G67070	DIN9	1.1999	0.00184419	Mannose-6-phosphate isomerase, type I [Source:NCBI gene (formerly Entrezgene);Acc:843027]
AT1G67120	AT1G67120	1.22846	0.00166878	midasin-like protein [Source:NCBI gene (formerly Entrezgene);Acc:843032]
AT1G67250	AT1G67250	1.63309	1.03e-60	Proteasome maturation factor UMP1 [Source:NCBI gene (formerly Entrezgene);Acc:843045]
AT1G67360	AT1G67360	1.45499	5.61e-11	Rubber elongation factor protein (REF) [Source:NCBI gene (formerly Entrezgene);Acc:843057]
AT1G67520	AT1G67520	2.58026	0.00010251	lectin protein kinase family protein [Source:NCBI gene (formerly Entrezgene);Acc:843073]
AT1G67810	SUFE2	2.12931	2.23e-17	sulfur E2 [Source:NCBI gene (formerly Entrezgene);Acc:843107]
AT1G67850	AT1G67850	2.05294	2.6e-09	lysine ketoglutarate reductase trans-splicing protein (DUF707) [Source:NCBI gene (formerly Entrezgene);Acc:843111]
AT1G67920	AT1G67920	2.83336	1.4e-05	uncharacterized protein [Source:NCBI gene (formerly Entrezgene);Acc:843120]
AT1G67970	HSFA8	1.09582	1.41e-08	heat shock transcription factor A8 [Source:NCBI gene (formerly Entrezgene);Acc:843125]
AT1G67980	CCOAMT	1.8442	0.00365633	caffeoyl-CoA 3-O-methyltransferase [Source:NCBI gene (formerly Entrezgene);Acc:843126]
AT1G68300	AT1G68300	1.2044	2.09e-10	Adenine nucleotide alpha hydrolases-like superfamily protein [Source:NCBI gene (formerly Entrezgene);Acc:843159]
AT1G68340	AT1G68340	1.78034	2.14e-08
AT1G68440	AT1G68440	1.05403	2.17e-05	uncharacterized protein [Source:NCBI gene (formerly Entrezgene);Acc:843173]
AT1G68620	AT1G68620	2.71553	2.12e-11	alpha/beta-Hydrolases superfamily protein [Source:NCBI gene (formerly Entrezgene);Acc:843192]
AT1G68690	PERK9	1.91654	0.000282012	Protein kinase superfamily protein [Source:NCBI gene (formerly Entrezgene);Acc:3767664]
AT1G69610	AT1G69610	1.88964	3.72e-07	zinc finger FYVE domain protein, putative (DUF1666) [Source:NCBI gene (formerly Entrezgene);Acc:843297]
AT1G69720	HO3	1.01541	0.00018055	heme oxygenase 3 [Source:NCBI gene (formerly Entrezgene);Acc:843308]
AT1G69790	AT1G69790	1.79268	0.000620327	Protein kinase superfamily protein [Source:NCBI gene (formerly Entrezgene);Acc:843315]
AT1G69840	AT1G69840	1.55063	9.3e-21	SPFH/Band 7/PHB domain-containing membrane-associated protein family [Source:NCBI gene (formerly Entrezgene);Acc:843320]
AT1G69870	NRT1.7	1.03334	1.16e-14	nitrate transporter 1.7 [Source:NCBI gene (formerly Entrezgene);Acc:843323]
AT1G69930	GSTU11	2.42048	4.52e-08	glutathione S-transferase TAU 11 [Source:NCBI gene (formerly Entrezgene);Acc:843329]
AT1G70185	AT1G70185	4.60878	0.000358393	ncRNA [Source:NCBI gene (formerly Entrezgene);Acc:6240821]
AT1G70250	AT1G70250	1.07235	0.00374419	receptor serine/threonine kinase [Source:NCBI gene (formerly Entrezgene);Acc:843361]
AT1G70440	SRO3	6.45597	1.24e-12	uncharacterized protein [Source:NCBI gene (formerly Entrezgene);Acc:843380]
AT1G70690	HWI1	2.41468	2.02e-14	Receptor-like protein kinase-related family protein [Source:NCBI gene (formerly Entrezgene);Acc:843406]
AT1G70700	TIFY7	1.2046	6.18e-18	TIFY domain/Divergent CCT motif family protein [Source:NCBI gene (formerly Entrezgene);Acc:843407]
AT1G70810	AT1G70810	1.21143	6.51e-10	Calcium-dependent lipid-binding (CaLB domain) family protein [Source:NCBI gene (formerly Entrezgene);Acc:843418]
AT1G71000	AT1G71000	2.88682	3.62e-10	Chaperone DnaJ-domain superfamily protein [Source:NCBI gene (formerly Entrezgene);Acc:843439]
AT1G71040	LPR2	1.64649	1.87e-27	Cupredoxin superfamily protein [Source:NCBI gene (formerly Entrezgene);Acc:843444]
AT1G71100	RSW10	1.48793	2.72e-18	Ribose 5-phosphate isomerase, type A protein [Source:NCBI gene (formerly Entrezgene);Acc:843450]
AT1G71110	AT1G71110	2.15034	6.79e-05	uncharacterized protein [Source:NCBI gene (formerly Entrezgene);Acc:843451]
AT1G71390	RLP11	4.98318	0.000576361	receptor like protein 11 [Source:NCBI gene (formerly Entrezgene);Acc:843480]
AT1G71697	CK1	1.03814	5.87e-08	choline kinase 1 [Source:NCBI gene (formerly Entrezgene);Acc:843500]
AT1G71940	AT1G71940	1.06587	7.13e-05	SNARE associated Golgi protein family [Source:NCBI gene (formerly Entrezgene);Acc:843525]
AT1G72120	AT1G72120	2.28874	2.77e-11	Major facilitator superfamily protein [Source:NCBI gene (formerly Entrezgene);Acc:843543]
AT1G72240	AT1G72240	2.00463	8.02e-08	uncharacterized protein [Source:NCBI gene (formerly Entrezgene);Acc:843556]
AT1G72280	ERO1	1.93162	3.45e-10	endoplasmic reticulum oxidoreductins 1 [Source:NCBI gene (formerly Entrezgene);Acc:843560]
AT1G72330	ALAAT2	1.26262	5.89e-08	alanine aminotransferase 2 [Source:NCBI gene (formerly Entrezgene);Acc:843565]
AT1G72450	JAZ6	1.24015	4.75e-13	jasmonate-zim-domain protein 6 [Source:NCBI gene (formerly Entrezgene);Acc:843577]
AT1G72520	LOX4	3.08866	1.18e-18	PLAT/LH2 domain-containing lipoxygenase family protein [Source:NCBI gene (formerly Entrezgene);Acc:843584]
AT1G72540	AT1G72540	3.18366	0.00119306	Protein kinase superfamily protein [Source:NCBI gene (formerly Entrezgene);Acc:843586]
AT1G72680	CAD1	2.18696	1.65e-26	cinnamyl-alcohol dehydrogenase [Source:NCBI gene (formerly Entrezgene);Acc:843600]
AT1G72690	AT1G72690	1.4589	9.77e-06	neurofilament heavy protein [Source:NCBI gene (formerly Entrezgene);Acc:843601]
AT1G72700	AT1G72700	1.63942	4.99e-08	ATPase E1-E2 type family protein / haloacid dehalogenase-like hydrolase family protein [Source:NCBI gene (formerly Entrezgene);Acc:843602]
AT1G72900	AT1G72900	2.10709	4.35e-32	Toll-Interleukin-Resistance (TIR) domain-containing protein [Source:NCBI gene (formerly Entrezgene);Acc:843621]
AT1G72920	AT1G72920	1.44376	3.36e-07	Toll-Interleukin-Resistance (TIR) domain family protein [Source:NCBI gene (formerly Entrezgene);Acc:843623]
AT1G73080	PEPR1	1.3041	0.000326062	PEP1 receptor 1 [Source:NCBI gene (formerly Entrezgene);Acc:843639]
AT1G73805	SARD1	1.77097	8.51e-10	Calmodulin binding protein-like protein [Source:NCBI gene (formerly Entrezgene);Acc:843716]
AT1G73810	AT1G73810	2.78731	1.86e-14	Core-2/I-branching beta-1,6-N-acetylglucosaminyltransferase family protein [Source:NCBI gene (formerly Entrezgene);Acc:843717]
AT1G74080	MYB122	4.3407	0.0056338	myb domain protein 122 [Source:NCBI gene (formerly Entrezgene);Acc:843748]
AT1G74280	AT1G74280	1.24334	6.06e-05	alpha/beta-Hydrolases superfamily protein [Source:NCBI gene (formerly Entrezgene);Acc:843768]
AT1G74310	HSP101	1.95028	3.42e-05	heat shock protein 101 [Source:NCBI gene (formerly Entrezgene);Acc:843771]
AT1G74360	AT1G74360	2.17757	1.35e-09	Leucine-rich repeat protein kinase family protein [Source:NCBI gene (formerly Entrezgene);Acc:843777]
AT1G74590	GSTU10	3.05324	6.82e-06	glutathione S-transferase TAU 10 [Source:NCBI gene (formerly Entrezgene);Acc:843799]
AT1G74710	EDS16	3.08164	1.06e-27	ADC synthase superfamily protein [Source:NCBI gene (formerly Entrezgene);Acc:843810]
AT1G75040	PR5	3.2159	9.28e-25	pathosis-related protein 5 [Source:NCBI gene (formerly Entrezgene);Acc:843842]
AT1G75100	JAC1	1.28226	8.93e-05	J-domain protein required for chloroplast accumulation response 1 [Source:NCBI gene (formerly Entrezgene);Acc:843847]
AT1G75170	AT1G75170	2.09663	2.13e-09	Sec14p-like phosphatidylinositol transfer family protein [Source:NCBI gene (formerly Entrezgene);Acc:843854]
AT1G75600	AT1G75600	5.75496	0.000455754	Histone superfamily protein [Source:NCBI gene (formerly Entrezgene);Acc:843895]
AT1G75990	AT1G75990	1.19219	2.89e-10	PAM domain (PCI/PINT associated module) protein [Source:NCBI gene (formerly Entrezgene);Acc:843931]
AT1G76040	CPK29	2.61719	8.43e-18	calcium-dependent protein kinase 29 [Source:NCBI gene (formerly Entrezgene);Acc:843936]
AT1G76070	AT1G76070	1.56843	8.91e-10	uncharacterized protein [Source:NCBI gene (formerly Entrezgene);Acc:843939]
AT1G76470	AT1G76470	3.35048	6.24e-05	NAD(P)-binding Rossmann-fold superfamily protein [Source:NCBI gene (formerly Entrezgene);Acc:843980]
AT1G76650	CML38	1.84357	0.00140536	calmodulin-like 38 [Source:NCBI gene (formerly Entrezgene);Acc:843998]
AT1G76960	AT1G76960	2.19869	2.17e-08	uncharacterized protein [Source:NCBI gene (formerly Entrezgene);Acc:844031]
AT1G76970	AT1G76970	1.48389	4.39e-09	Target of Myb protein 1 [Source:NCBI gene (formerly Entrezgene);Acc:844033]
AT1G76980	AT1G76980	2.96973	5.74e-14	patatin-like phospholipase domain protein [Source:NCBI gene (formerly Entrezgene);Acc:844034]
AT1G77370	AT1G77370	1.72096	5.49e-26	Glutaredoxin family protein [Source:NCBI gene (formerly Entrezgene);Acc:844073]
AT1G77420	AT1G77420	1.47286	6.97e-10	alpha/beta-Hydrolases superfamily protein [Source:NCBI gene (formerly Entrezgene);Acc:844079]
AT1G77500	AT1G77500	1.49784	1.67e-05	DUF630 family protein, putative (DUF630 and DUF632) [Source:NCBI gene (formerly Entrezgene);Acc:844086]
AT1G77510	PDIL1-2	2.72855	5.95e-73	PDI-like 1-2 [Source:NCBI gene (formerly Entrezgene);Acc:844087]
AT1G77660	AT1G77660	1.88712	3.1e-05	Histone H3 K4-specific methyltransferase SET7/9 family protein [Source:NCBI gene (formerly Entrezgene);Acc:844102]
AT1G77760	NIA1	1.05111	1.49e-07	nitrate reductase 1 [Source:NCBI gene (formerly Entrezgene);Acc:844112]
AT1G77810	AT1G77810	1.96287	1.86e-12	Galactosyltransferase family protein [Source:NCBI gene (formerly Entrezgene);Acc:844443]
AT1G78190	AT1G78190	1.992	4.04e-09	Trm112p-like protein [Source:NCBI gene (formerly Entrezgene);Acc:844155]
AT1G78210	AT1G78210	1.74733	2.03e-36	alpha/beta-Hydrolases superfamily protein [Source:NCBI gene (formerly Entrezgene);Acc:844157]
AT1G78410	AT1G78410	2.89246	8.45e-17	VQ motif-containing protein [Source:NCBI gene (formerly Entrezgene);Acc:844177]
AT1G78570	RHM1	1.03785	2.12e-14	rhamnose biosynthesis 1 [Source:NCBI gene (formerly Entrezgene);Acc:844193]
AT1G79210	AT1G79210	1.26491	6.83e-21	N-terminal nucleophile aminohydrolases (Ntn hydrolases) superfamily protein [Source:NCBI gene (formerly Entrezgene);Acc:844262]
AT1G79270	ECT8	1.57964	7.92e-06	evolutionarily conserved C-terminal region 8 [Source:NCBI gene (formerly Entrezgene);Acc:844267]
AT1G79400	CHX2	4.51956	0.00362601	cation/H+ exchanger 2 [Source:NCBI gene (formerly Entrezgene);Acc:844278]
AT1G79450	ALIS5	1.59757	2.72e-08	ALA-interacting subunit 5 [Source:NCBI gene (formerly Entrezgene);Acc:844283]
AT1G79680	WAKL10	4.14592	4.36e-17	WALL ASSOCIATED KINASE (WAK)-LIKE 10 [Source:NCBI gene (formerly Entrezgene);Acc:844307]
AT1G80110	PP2-B11	1.63665	0.000165217	phloem protein 2-B11 [Source:NCBI gene (formerly Entrezgene);Acc:844351]
AT1G80120	AT1G80120	1.22436	0.00628551	LURP-one-like protein (DUF567) [Source:NCBI gene (formerly Entrezgene);Acc:844352]
AT1G80290	AT1G80290	1.00346	0.00355148	Nucleotide-diphospho-sugar transferases superfamily protein [Source:NCBI gene (formerly Entrezgene);Acc:844369]
AT1G80820	CCR2	4.96762	6.35e-15	cinnamoyl coa reductase [Source:NCBI gene (formerly Entrezgene);Acc:844421]
AT1G80840	WRKY40	1.96163	0.000113475	WRKY DNA-binding protein 40 [Source:NCBI gene (formerly Entrezgene);Acc:844423]
AT2G01190	PDE331	1.33026	3.02e-17	Octicosapeptide/Phox/Bem1p family protein [Source:NCBI gene (formerly Entrezgene);Acc:814647]
AT2G01540	AT2G01540	1.79297	3.68e-17	Calcium-dependent lipid-binding (CaLB domain) family protein [Source:NCBI gene (formerly Entrezgene);Acc:814683]
AT2G01650	PUX2	1.04839	1.56e-06	plant UBX domain-containing protein 2 [Source:NCBI gene (formerly Entrezgene);Acc:814694]
AT2G01818	AT2G01818	2.07503	0.000804934	PLATZ transcription factor family protein [Source:NCBI gene (formerly Entrezgene);Acc:5007863]
AT2G02010	GAD4	1.98717	0.000357119	glutamate decarboxylase 4 [Source:NCBI gene (formerly Entrezgene);Acc:814732]
AT2G02230	PP2-B1	1.44712	1.03e-06	phloem protein 2-B1 [Source:NCBI gene (formerly Entrezgene);Acc:814754]
AT2G02370	AT2G02370	1.11823	9.35e-06	SNARE associated Golgi protein family [Source:NCBI gene (formerly Entrezgene);Acc:814768]
AT2G02390	GSTZ1	1.69159	8.05e-27	glutathione S-transferase zeta 1 [Source:NCBI gene (formerly Entrezgene);Acc:814770]
AT2G02810	UTR1	2.14975	2.4e-32	UDP-galactose transporter 1 [Source:NCBI gene (formerly Entrezgene);Acc:814811]
AT2G02930	GSTF3	2.06261	0.000113507	glutathione S-transferase F3 [Source:NCBI gene (formerly Entrezgene);Acc:814822]
AT2G02990	RNS1	4.86384	2.55e-88	ribonuclease 1 [Source:NCBI gene (formerly Entrezgene);Acc:814828]
AT2G03040	AT2G03040	4.71297	0.0013722	emp24/gp25L/p24 family/GOLD family protein [Source:NCBI gene (formerly Entrezgene);Acc:814833]
AT2G03120	SPP	1.58077	1.38e-33	signal peptide peptidase [Source:NCBI gene (formerly Entrezgene);Acc:814841]
AT2G03430	AT2G03430	1.70051	7.1e-11	Ankyrin repeat family protein [Source:NCBI gene (formerly Entrezgene);Acc:814872]
AT2G03505	AT2G03505	1.25228	2.85e-05	Carbohydrate-binding X8 domain superfamily protein [Source:NCBI gene (formerly Entrezgene);Acc:814879]
AT2G03510	AT2G03510	1.16384	9.71e-20	SPFH/Band 7/PHB domain-containing membrane-associated protein family [Source:NCBI gene (formerly Entrezgene);Acc:814880]
AT2G03760	SOT12	1.20421	4.89e-11	sulfotransferase 12 [Source:NCBI gene (formerly Entrezgene);Acc:814903]
AT2G04070	AT2G04070	2.91619	2.54e-07	MATE efflux family protein [Source:NCBI gene (formerly Entrezgene);Acc:814943]
AT2G04100	AT2G04100	2.71416	0.00197087	MATE efflux family protein [Source:NCBI gene (formerly Entrezgene);Acc:814946]
AT2G04135	NA	4.61992	0.00266055	NA
AT2G04400	AT2G04400	2.1444	3.11e-55	Aldolase-type TIM barrel family protein [Source:NCBI gene (formerly Entrezgene);Acc:814980]
AT2G04430	NUDT5	2.45115	1.56e-11	nudix hydrolase homolog 5 [Source:NCBI gene (formerly Entrezgene);Acc:814983]
AT2G04450	NUDT6	2.56494	8.9e-25	nudix hydrolase homolog 6 [Source:NCBI gene (formerly Entrezgene);Acc:814985]
AT2G04495	AT2G04495	3.71219	2.83e-27	uncharacterized protein [Source:NCBI gene (formerly Entrezgene);Acc:814990]
AT2G04515	AT2G04515	3.23289	1.74e-07	uncharacterized protein [Source:NCBI gene (formerly Entrezgene);Acc:814993]
AT2G04620	AT2G04620	1.23662	0.000880249	zinc transporter-like protein [Source:NCBI gene (formerly Entrezgene);Acc:815004]
AT2G04805	AT2G04805	3.39351	1.56e-10	ncRNA [Source:NCBI gene (formerly Entrezgene);Acc:28717600]
AT2G04900	AT2G04900	1.01035	2.91e-21	uncharacterized protein [Source:NCBI gene (formerly Entrezgene);Acc:815037]
AT2G05260	AT2G05260	1.14224	0.00260947	alpha/beta-Hydrolases superfamily protein [Source:NCBI gene (formerly Entrezgene);Acc:815074]
AT2G05518	AT2G05518	1.35758	1.21e-07	ncRNA [Source:NCBI gene (formerly Entrezgene);Acc:7922291]
AT2G05840	PAA2	1.50424	8.97e-55	20S proteasome subunit PAA2 [Source:NCBI gene (formerly Entrezgene);Acc:815135]
AT2G05940	RIPK	1.06593	2.21e-05	Protein kinase superfamily protein [Source:NCBI gene (formerly Entrezgene);Acc:815147]
AT2G06050	OPR3	1.66397	4.99e-36	oxophytodienoate-reductase 3 [Source:NCBI gene (formerly Entrezgene);Acc:815160]
AT2G06065	AT2G06065	3.0157	0.00506296	ncRNA [Source:NCBI gene (formerly Entrezgene);Acc:28717690]
AT2G06255	ELF4-L3	3.3004	5.18e-11	ELF4-like 3 [Source:NCBI gene (formerly Entrezgene);Acc:815182]
AT2G11520	CRCK3	1.15555	9.55e-08	calmodulin-binding receptor-like cytoplasmic kinase 3 [Source:NCBI gene (formerly Entrezgene);Acc:815625]
AT2G12550	NUB1	1.21998	0.0024066	ubiquitin-associated (UBA)/TS-N domain-containing protein [Source:NCBI gene (formerly Entrezgene);Acc:815729]
AT2G13790	SERK4	1.66337	5.49e-22	somatic embryosis receptor-like kinase 4 [Source:NCBI gene (formerly Entrezgene);Acc:815862]
AT2G13800	SERK5	1.43282	9.9e-08	somatic embryosis receptor-like kinase 5 [Source:NCBI gene (formerly Entrezgene);Acc:815863]
AT2G13810	ALD1	5.44906	4.9e-29	AGD2-like defense response protein 1 [Source:NCBI gene (formerly Entrezgene);Acc:815864]
AT2G14290	AT2G14290	6.29681	8.36e-07	LL-diaminopimelate protein (DUF295) [Source:NCBI gene (formerly Entrezgene);Acc:815916]
AT2G14610	PR1	3.89671	4.52e-35	pathosis-related protein 1 [Source:NCBI gene (formerly Entrezgene);Acc:815949]
AT2G14620	XTH10	3.62882	1.44e-18	xyloglucan endotransglucosylase/hydrolase 10 [Source:NCBI gene (formerly Entrezgene);Acc:815950]
AT2G15042	AT2G15042	1.01614	0.00550692	Leucine-rich repeat (LRR) family protein [Source:NCBI gene (formerly Entrezgene);Acc:7922469]
AT2G15220	AT2G15220	2.03153	0.00913649	Plant basic secretory protein (BSP) family protein [Source:NCBI gene (formerly Entrezgene);Acc:816011]
AT2G15230	LIP1	1.23681	3.31e-05	lipase 1 [Source:NCBI gene (formerly Entrezgene);Acc:816012]
AT2G15390	FUT4	1.43835	1.41e-08	fucosyltransferase 4 [Source:NCBI gene (formerly Entrezgene);Acc:816031]
AT2G15480	UGT73B5	1.41215	0.00463581	UDP-glucosyl transferase 73B5 [Source:NCBI gene (formerly Entrezgene);Acc:816040]
AT2G15760	AT2G15760	2.9553	8e-07	calmodulin-binding protein (DUF1645) [Source:NCBI gene (formerly Entrezgene);Acc:816070]
AT2G16595	AT2G16595	1.1728	5.97e-05	Translocon-associated protein (TRAP), alpha subunit [Source:NCBI gene (formerly Entrezgene);Acc:816160]
AT2G16720	MYB7	1.71967	4.17e-05	myb domain protein 7 [Source:NCBI gene (formerly Entrezgene);Acc:816173]
AT2G17040	NAC036	1.187	0.000981581	NAC domain containing protein 36 [Source:NCBI gene (formerly Entrezgene);Acc:816209]
AT2G17120	LYM2	1.90712	3.08e-45	lysm domain GPI-anchored protein 2 [Source:NCBI gene (formerly Entrezgene);Acc:816217]
AT2G17190	AT2G17190	1.00224	8.8e-10	ubiquitin family protein [Source:NCBI gene (formerly Entrezgene);Acc:816224]
AT2G17200	DSK2	1.15812	3.42e-17	ubiquitin family protein [Source:NCBI gene (formerly Entrezgene);Acc:816225]
AT2G17220	Kin3	1.07322	2.92e-10	Protein kinase superfamily protein [Source:NCBI gene (formerly Entrezgene);Acc:816227]
AT2G17270	PHT3;3	2.1108	0.000949413	phosphate transporter 3;3 [Source:NCBI gene (formerly Entrezgene);Acc:816233]
AT2G17290	CPK6	1.50119	1.17e-12	Calcium-dependent protein kinase family protein [Source:NCBI gene (formerly Entrezgene);Acc:816235]
AT2G17420	NTRA	1.10685	2.36e-21	NADPH-dependent thioredoxin reductase A [Source:NCBI gene (formerly Entrezgene);Acc:816248]
AT2G17705	AT2G17705	1.33975	4.35e-11	methionine-S-oxide reductase [Source:NCBI gene (formerly Entrezgene);Acc:816279]
AT2G17720	P4H5	1.62837	2.13e-23	2-oxoglutarate (2OG) and Fe(II)-dependent oxygenase superfamily protein [Source:NCBI gene (formerly Entrezgene);Acc:816281]
AT2G17760	AT2G17760	1.18854	4.21e-12	Eukaryotic aspartyl protease family protein [Source:NCBI gene (formerly Entrezgene);Acc:816285]
AT2G18660	PNP-A	4.42198	7.01e-47	plant natriuretic peptide A [Source:NCBI gene (formerly Entrezgene);Acc:816381]
AT2G18680	AT2G18680	2.8795	1.25e-10	uncharacterized protein [Source:NCBI gene (formerly Entrezgene);Acc:816383]
AT2G18690	AT2G18690	3.74177	6.77e-35	uncharacterized protein [Source:NCBI gene (formerly Entrezgene);Acc:816384]
AT2G19270	AT2G19270	1.10662	8.89e-06	mitotic checkpoint protein PRCC-carboxy-term protein [Source:NCBI gene (formerly Entrezgene);Acc:816444]
AT2G20010	AT2G20010	1.5608	9.67e-10	Gls protein (DUF810) [Source:NCBI gene (formerly Entrezgene);Acc:816520]
AT2G20142	AT2G20142	2.94991	1.28e-22	Toll-Interleukin-Resistance (TIR) domain family protein [Source:NCBI gene (formerly Entrezgene);Acc:2745551]
AT2G20560	AT2G20560	2.29892	5.1e-13	DNAJ heat shock family protein [Source:NCBI gene (formerly Entrezgene);Acc:816578]
AT2G20900	DGK5	1.06997	3.28e-06	diacylglycerol kinase 5 [Source:NCBI gene (formerly Entrezgene);Acc:816624]
AT2G21188	AT2G21188	1.41021	2.1e-06	ncRNA [Source:NCBI gene (formerly Entrezgene);Acc:5007894]
AT2G21500	AT2G21500	1.57983	1.12e-11	RING/U-box superfamily protein [Source:NCBI gene (formerly Entrezgene);Acc:816689]
AT2G21510	AT2G21510	4.34071	0.00843954	DNAJ heat shock N-terminal domain-containing protein [Source:NCBI gene (formerly Entrezgene);Acc:816690]
AT2G21520	AT2G21520	1.10592	9.99e-13	Sec14p-like phosphatidylinositol transfer family protein [Source:NCBI gene (formerly Entrezgene);Acc:816691]
AT2G21640	AT2G21640	2.61361	9.53e-15	marker for oxidative stress response protein [Source:NCBI gene (formerly Entrezgene);Acc:816702]
AT2G21900	WRKY59	4.41967	0.00306196	WRKY DNA-binding protein 59 [Source:NCBI gene (formerly Entrezgene);Acc:816726]
AT2G22470	AGP2	2.93768	5.29e-14	arabinogalactan protein 2 [Source:NCBI gene (formerly Entrezgene);Acc:816779]
AT2G22500	UCP5	1.67716	5.87e-11	uncoupling protein 5 [Source:NCBI gene (formerly Entrezgene);Acc:816783]
AT2G22860	PSK2	2.05047	4.64e-11	phytosulfokine 2 [Source:NCBI gene (formerly Entrezgene);Acc:816817]
AT2G23110	AT2G23110	3.05005	0.000266368	Late embryosis abundant protein, group 6 [Source:NCBI gene (formerly Entrezgene);Acc:816843]
AT2G23170	GH3.3	2.35942	5.19e-05	Auxin-responsive GH3 family protein [Source:NCBI gene (formerly Entrezgene);Acc:816849]
AT2G23270	AT2G23270	3.60342	0.000531859	uncharacterized protein [Source:NCBI gene (formerly Entrezgene);Acc:816859]
AT2G23320	WRKY15	1.22416	6.4e-10	WRKY DNA-binding protein 15 [Source:NCBI gene (formerly Entrezgene);Acc:816864]
AT2G23680	AT2G23680	1.79463	2.48e-19	Cold acclimation protein WCOR413 family [Source:NCBI gene (formerly Entrezgene);Acc:816899]
AT2G23810	TET8	1.60532	7.02e-17	tetraspanin8 [Source:NCBI gene (formerly Entrezgene);Acc:816913]
AT2G23830	AT2G23830	3.84674	0.00431803	PapD-like superfamily protein [Source:NCBI gene (formerly Entrezgene);Acc:816915]
AT2G24100	ASG1	1.14657	0.000487966	ATP-dependent DNA helicase [Source:NCBI gene (formerly Entrezgene);Acc:816944]
AT2G24195	AT2G24195	4.26255	6.94e-06	uncharacterized protein [Source:NCBI gene (formerly Entrezgene);Acc:28718298]
AT2G24360	AT2G24360	1.03915	1.25e-15	Protein kinase superfamily protein [Source:NCBI gene (formerly Entrezgene);Acc:816972]
AT2G24600	AT2G24600	1.558	9.51e-07	Ankyrin repeat family protein [Source:NCBI gene (formerly Entrezgene);Acc:816996]
AT2G24640	UBP19	1.16211	0.000621405	ubiquitin-specific protease 19 [Source:NCBI gene (formerly Entrezgene);Acc:817000]
AT2G24850	TAT3	5.06811	1.15e-125	tyrosine aminotransferase 3 [Source:NCBI gene (formerly Entrezgene);Acc:817022]
AT2G25000	WRKY60	2.71752	5.04e-08	WRKY DNA-binding protein 60 [Source:NCBI gene (formerly Entrezgene);Acc:817039]
AT2G25110	SDF2	1.74796	6.38e-54	stromal cell-derived factor 2-like protein [Source:NCBI gene (formerly Entrezgene);Acc:817049]
AT2G25297	AT2G25297	4.94799	4.01e-37	uncharacterized protein [Source:NCBI gene (formerly Entrezgene);Acc:28718306]
AT2G25440	RLP20	5.42957	1.71e-06	receptor like protein 20 [Source:NCBI gene (formerly Entrezgene);Acc:817082]
AT2G26010	PDF1.3	2.79447	7.17e-21	plant defensin 1.3 [Source:NCBI gene (formerly Entrezgene);Acc:817142]
AT2G26020	PDF1.2b	2.21513	0.000957666	plant defensin 1.2b [Source:NCBI gene (formerly Entrezgene);Acc:817143]
AT2G26150	HSFA2	2.41683	3.76e-09	heat shock transcription factor A2 [Source:NCBI gene (formerly Entrezgene);Acc:817155]
AT2G26170	CYP711A1	1.12617	0.00137061	cytochrome P450, family 711, subfamily A, polypeptide 1 [Source:NCBI gene (formerly Entrezgene);Acc:817157]
AT2G26400	ARD3	4.39873	5.38e-16	acireductone dioxygenase 3 [Source:NCBI gene (formerly Entrezgene);Acc:817180]
AT2G26440	AT2G26440	1.60438	2.12e-17	Plant invertase/pectin methylesterase inhibitor superfamily [Source:NCBI gene (formerly Entrezgene);Acc:817184]
AT2G26560	PLA2A	1.77326	1.4e-34	phospholipase A 2A [Source:NCBI gene (formerly Entrezgene);Acc:817197]
AT2G26600	AT2G26600	1.03601	1.67e-06	Glycosyl hydrolase superfamily protein [Source:NCBI gene (formerly Entrezgene);Acc:817201]
AT2G26780	AT2G26780	1.04166	7.88e-07	ARM repeat superfamily protein [Source:NCBI gene (formerly Entrezgene);Acc:817219]
AT2G27020	PAG1	1.40043	4.86e-48	20S proteasome alpha subunit G1 [Source:NCBI gene (formerly Entrezgene);Acc:817244]
AT2G27080	AT2G27080	2.06835	1.96e-07	Late embryosis abundant (LEA) hydroxyproline-rich glycoprotein family [Source:NCBI gene (formerly Entrezgene);Acc:817250]
AT2G27310	AT2G27310	1.66958	1.88e-16	F-box family protein [Source:NCBI gene (formerly Entrezgene);Acc:817274]
AT2G27313	AT2G27313	5.03062	0.000740536	uncharacterized protein [Source:NCBI gene (formerly Entrezgene);Acc:28718308]
AT2G27660	AT2G27660	2.1488	1.72e-08	Cysteine/Histidine-rich C1 domain family protein [Source:NCBI gene (formerly Entrezgene);Acc:817312]
AT2G27690	CYP94C1	3.2788	2.14e-10	cytochrome P450, family 94, subfamily C, polypeptide 1 [Source:NCBI gene (formerly Entrezgene);Acc:817315]
AT2G28110	FRA8	1.65813	0.000156474	Exostosin family protein [Source:NCBI gene (formerly Entrezgene);Acc:817357]
AT2G28500	LBD11	1.68114	6.4e-05	LOB domain-containing protein 11 [Source:NCBI gene (formerly Entrezgene);Acc:817398]
AT2G28510	AT2G28510	1.02932	1.45e-05	Dof-type zinc finger DNA-binding family protein [Source:NCBI gene (formerly Entrezgene);Acc:817399]
AT2G28570	AT2G28570	1.1851	0.00343835	uncharacterized protein [Source:NCBI gene (formerly Entrezgene);Acc:817405]
AT2G29070	AT2G29070	1.36211	9.55e-05	Ubiquitin fusion degradation UFD1 family protein [Source:NCBI gene (formerly Entrezgene);Acc:817455]
AT2G29110	GLR2.8	2.49193	0.000507376	glutamate receptor 2.8 [Source:NCBI gene (formerly Entrezgene);Acc:817459]
AT2G29120	GLR2.7	1.80826	6.21e-15	glutamate receptor 2.7 [Source:NCBI gene (formerly Entrezgene);Acc:817460]
AT2G29350	SAG13	3.77534	5.53e-35	senescence-associated 13 [Source:NCBI gene (formerly Entrezgene);Acc:817484]
AT2G29400	TOPP1	1.13627	1.04e-11	type one protein phosphatase 1 [Source:NCBI gene (formerly Entrezgene);Acc:817489]
AT2G29460	GSTU4	4.24519	3.61e-90	glutathione S-transferase tau 4 [Source:NCBI gene (formerly Entrezgene);Acc:817495]
AT2G29490	GSTU1	2.25464	1.19e-10	glutathione S-transferase TAU 1 [Source:NCBI gene (formerly Entrezgene);Acc:817498]
AT2G29500	AT2G29500	3.43771	6.9e-33	HSP20-like chaperones superfamily protein [Source:NCBI gene (formerly Entrezgene);Acc:817499]
AT2G29720	CTF2B	1.82142	5.05e-12	FAD/NAD(P)-binding oxidoreductase family protein [Source:NCBI gene (formerly Entrezgene);Acc:817522]
AT2G29990	NDA2	2.0475	2.5e-18	alternative NAD(P)H dehydrogenase 2 [Source:NCBI gene (formerly Entrezgene);Acc:817549]
AT2G30140	UGT87A2	2.01197	1.39e-20	UDP-Glycosyltransferase superfamily protein [Source:NCBI gene (formerly Entrezgene);Acc:817566]
AT2G30250	WRKY25	1.53815	1.98e-17	WRKY DNA-binding protein 25 [Source:NCBI gene (formerly Entrezgene);Acc:817575]
AT2G30490	C4H	1.00547	4.68e-15	cinnamate-4-hydroxylase [Source:NCBI gene (formerly Entrezgene);Acc:817599]
AT2G30550	AT2G30550	2.77439	7.42e-17	alpha/beta-Hydrolases superfamily protein [Source:NCBI gene (formerly Entrezgene);Acc:817604]
AT2G30720	AT2G30720	1.31643	5.65e-08	Thioesterase/thiol ester dehydrase-isomerase superfamily protein [Source:NCBI gene (formerly Entrezgene);Acc:817623]
AT2G30750	CYP71A12	1.0987	6.62e-05	cytochrome P450 family 71 polypeptide [Source:NCBI gene (formerly Entrezgene);Acc:817626]
AT2G30770	CYP71A13	5.29163	5.89e-08	cytochrome P450 family 71 polypeptide [Source:NCBI gene (formerly Entrezgene);Acc:817628]
AT2G30942	AT2G30942	1.1276	0.00482878	transmembrane protein, putative (DUF3317) [Source:NCBI gene (formerly Entrezgene);Acc:2745572]
AT2G31060	EMB2785	1.29791	3.77e-13	elongation factor family protein [Source:NCBI gene (formerly Entrezgene);Acc:817658]
AT2G31260	APG9	1.01291	0.0004354	autophagy 9 (APG9) [Source:NCBI gene (formerly Entrezgene);Acc:817683]
AT2G31390	AT2G31390	1.50508	1.02e-15	pfkB-like carbohydrate kinase family protein [Source:NCBI gene (formerly Entrezgene);Acc:817697]
AT2G31570	GPX2	1.14437	3.58e-24	glutathione peroxidase 2 [Source:NCBI gene (formerly Entrezgene);Acc:817715]
AT2G31730	AT2G31730	1.80444	0.000568118	basic helix-loop-helix (bHLH) DNA-binding superfamily protein [Source:NCBI gene (formerly Entrezgene);Acc:817730]
AT2G31740	AT2G31740	1.0758	8.57e-07	S-adenosyl-L-methionine-dependent methyltransferases superfamily protein [Source:NCBI gene (formerly Entrezgene);Acc:817731]
AT2G31865	PARG2	2.6806	2.82e-22	poly(ADP-ribose) glycohydrolase 2 [Source:NCBI gene (formerly Entrezgene);Acc:817744]
AT2G31880	SOBIR1	1.6364	1.05e-07	Leucine-rich repeat protein kinase family protein [Source:NCBI gene (formerly Entrezgene);Acc:817746]
AT2G32030	AT2G32030	1.57364	4.27e-05	Acyl-CoA N-acyltransferases (NAT) superfamily protein [Source:NCBI gene (formerly Entrezgene);Acc:817763]
AT2G32140	AT2G32140	3.05022	2.83e-10	transmembrane receptor [Source:NCBI gene (formerly Entrezgene);Acc:817773]
AT2G32150	AT2G32150	1.41075	2.47e-16	Haloacid dehalogenase-like hydrolase (HAD) superfamily protein [Source:NCBI gene (formerly Entrezgene);Acc:817774]
AT2G32190	AT2G32190	2.92915	6.58e-17	cysteine-rich/transmembrane domain A-like protein [Source:NCBI gene (formerly Entrezgene);Acc:817778]
AT2G32210	AT2G32210	2.86139	3.18e-11	cysteine-rich/transmembrane domain A-like protein [Source:NCBI gene (formerly Entrezgene);Acc:817780]
AT2G32680	RLP23	2.94744	4.33e-19	receptor like protein 23 [Source:NCBI gene (formerly Entrezgene);Acc:817828]
AT2G32920	PDIL2-3	1.73468	5.49e-41	PDI-like 2-3 [Source:NCBI gene (formerly Entrezgene);Acc:817854]
AT2G33020	RLP24	4.76694	5.48e-06	receptor like protein 24 [Source:NCBI gene (formerly Entrezgene);Acc:817864]
AT2G33110	VAMP723	1.56893	8.66e-05	vesicle-associated membrane protein 723 [Source:NCBI gene (formerly Entrezgene);Acc:817873]
AT2G33120	SAR1	1.1595	4.36e-25	synaptobrevin-related protein 1 [Source:NCBI gene (formerly Entrezgene);Acc:817874]
AT2G33490	AT2G33490	1.33921	4.51e-06	hydroxyproline-rich glycoprotein family protein [Source:NCBI gene (formerly Entrezgene);Acc:817914]
AT2G33530	scpl46	1.33178	1.07e-17	serine carboxypeptidase-like 46 [Source:NCBI gene (formerly Entrezgene);Acc:817918]
AT2G33580	LYK5	1.13666	0.000485673	Protein kinase superfamily protein [Source:NCBI gene (formerly Entrezgene);Acc:817923]
AT2G33585	AT2G33585	1.15653	2.95e-08	subtilisin-like protease [Source:NCBI gene (formerly Entrezgene);Acc:817924]
AT2G33590	CRL1	1.26318	3.01e-12	NAD(P)-binding Rossmann-fold superfamily protein [Source:NCBI gene (formerly Entrezgene);Acc:817925]
AT2G34070	TBL37	1.42262	6.73e-05	TRICHOME BIREFRINGENCE-LIKE 37 [Source:NCBI gene (formerly Entrezgene);Acc:817968]
AT2G34250	AT2G34250	1.14479	3.06e-34	SecY protein transport family protein [Source:NCBI gene (formerly Entrezgene);Acc:817986]
AT2G34500	CYP710A1	2.4756	5.31e-05	cytochrome P450, family 710, subfamily A, polypeptide 1 [Source:NCBI gene (formerly Entrezgene);Acc:818013]
AT2G34600	JAZ7	2.50813	2.71e-12	jasmonate-zim-domain protein 7 [Source:NCBI gene (formerly Entrezgene);Acc:818025]
AT2G34810	AT2G34810	1.29908	1.46e-08	FAD-binding Berberine family protein [Source:NCBI gene (formerly Entrezgene);Acc:818046]
AT2G35020	GlcNAc1pUT2	1.11433	2.75e-06	N-acetylglucosamine-1-phosphate uridylyltransferase 2 [Source:NCBI gene (formerly Entrezgene);Acc:818066]
AT2G35930	PUB23	1.87335	0.000129967	plant U-box 23 [Source:NCBI gene (formerly Entrezgene);Acc:818166]
AT2G35950	EDA12	4.83996	0.000319768	embryo sac development arrest 12 [Source:NCBI gene (formerly Entrezgene);Acc:818168]
AT2G35980	YLS9	3.50255	4.15e-10	Late embryosis abundant (LEA) hydroxyproline-rich glycoprotein family [Source:NCBI gene (formerly Entrezgene);Acc:818171]
AT2G36080	ABS2	1.03851	0.00130665	AP2/B3-like transcriptional factor family protein [Source:NCBI gene (formerly Entrezgene);Acc:818181]
AT2G36670	AT2G36670	1.34517	7.72e-05	Eukaryotic aspartyl protease family protein [Source:NCBI gene (formerly Entrezgene);Acc:818239]
AT2G37035	AT2G37035	1.03203	0.00191662	uncharacterized protein [Source:NCBI gene (formerly Entrezgene);Acc:818279]
AT2G37040	PAL1	1.6809	1.28e-21	PHE ammonia lyase 1 [Source:NCBI gene (formerly Entrezgene);Acc:818280]
AT2G37110	AT2G37110	1.46407	5.02e-32	PLAC8 family protein [Source:NCBI gene (formerly Entrezgene);Acc:818287]
AT2G37130	AT2G37130	1.20791	1.63e-05	Peroxidase superfamily protein [Source:NCBI gene (formerly Entrezgene);Acc:818289]
AT2G37180	RD28	1.00544	0.00088165	Aquaporin-like superfamily protein [Source:NCBI gene (formerly Entrezgene);Acc:818294]
AT2G37440	AT2G37440	4.38843	0.00471607	DNAse I-like superfamily protein [Source:NCBI gene (formerly Entrezgene);Acc:818321]
AT2G37580	AT2G37580	1.04943	0.000496079	RING/U-box superfamily protein [Source:NCBI gene (formerly Entrezgene);Acc:818334]
AT2G37690	AT2G37690	1.47279	6.23e-05	phosphoribosylaminoimidazole carboxylase, putative / AIR carboxylase [Source:NCBI gene (formerly Entrezgene);Acc:818346]
AT2G37710	RLK	1.34636	9.9e-15	receptor lectin kinase [Source:NCBI gene (formerly Entrezgene);Acc:818348]
AT2G37750	AT2G37750	1.72557	0.000635045	uncharacterized protein [Source:NCBI gene (formerly Entrezgene);Acc:818352]
AT2G37760	AKR4C8	1.61102	1.77e-17	NAD(P)-linked oxidoreductase superfamily protein [Source:NCBI gene (formerly Entrezgene);Acc:818353]
AT2G37770	ChlAKR	3.46037	7.58e-20	NAD(P)-linked oxidoreductase superfamily protein [Source:NCBI gene (formerly Entrezgene);Acc:818354]
AT2G37870	AT2G37870	2.90103	0.00948057	Bifunctional inhibitor/lipid-transfer protein/seed storage 2S albumin superfamily protein [Source:NCBI gene (formerly Entrezgene);Acc:818363]
AT2G37940	AtIPCS2	1.13396	5.85e-14	Inositol phosphorylceramide synthase 2 [Source:NCBI gene (formerly Entrezgene);Acc:818371]
AT2G37970	SOUL-1	1.77228	8.53e-07	SOUL heme-binding family protein [Source:NCBI gene (formerly Entrezgene);Acc:818374]
AT2G37980	AT2G37980	4.32696	1e-05	O-fucosyltransferase family protein [Source:NCBI gene (formerly Entrezgene);Acc:818376]
AT2G38000	AT2G38000	1.09141	0.000143749	chaperone protein dnaJ-like protein [Source:NCBI gene (formerly Entrezgene);Acc:818378]
AT2G38240	AT2G38240	2.50268	5.26e-18	2-oxoglutarate (2OG) and Fe(II)-dependent oxygenase superfamily protein [Source:NCBI gene (formerly Entrezgene);Acc:818403]
AT2G38250	AT2G38250	3.16779	3.78e-07	Homeodomain-like superfamily protein [Source:NCBI gene (formerly Entrezgene);Acc:818404]
AT2G38290	AMT2	1.45178	5.61e-16	ammonium transporter 2 [Source:NCBI gene (formerly Entrezgene);Acc:818409]
AT2G38340	DREB19	3.97194	0.00105062	Integrase-type DNA-binding superfamily protein [Source:NCBI gene (formerly Entrezgene);Acc:818414]
AT2G38470	WRKY33	1.2782	7.81e-05	WRKY DNA-binding protein 33 [Source:NCBI gene (formerly Entrezgene);Acc:818429]
AT2G38610	AT2G38610	1.15598	2.13e-13	RNA-binding KH domain-containing protein [Source:NCBI gene (formerly Entrezgene);Acc:818443]
AT2G38740	AT2G38740	1.17121	3.63e-11	Haloacid dehalogenase-like hydrolase (HAD) superfamily protein [Source:NCBI gene (formerly Entrezgene);Acc:818456]
AT2G38860	YLS5	1.87104	2.48e-27	Class I glutamine amidotransferase-like superfamily protein [Source:NCBI gene (formerly Entrezgene);Acc:818470]
AT2G39030	NATA1	4.89752	1.48e-109	Acyl-CoA N-acyltransferases (NAT) superfamily protein [Source:NCBI gene (formerly Entrezgene);Acc:818489]
AT2G39050	EULS3	1.44633	9.94e-10	hydroxyproline-rich glycoprotein family protein [Source:NCBI gene (formerly Entrezgene);Acc:818491]
AT2G39210	AT2G39210	1.92506	8.73e-20	Major facilitator superfamily protein [Source:NCBI gene (formerly Entrezgene);Acc:818506]
AT2G39420	AT2G39420	2.27541	1.22e-27	alpha/beta-Hydrolases superfamily protein [Source:NCBI gene (formerly Entrezgene);Acc:818527]
AT2G39518	AT2G39518	1.1702	2.25e-06	Uncharacterized protein family (UPF0497) [Source:NCBI gene (formerly Entrezgene);Acc:5007945]
AT2G39660	BIK1	1.0625	7.08e-07	botrytis-induced kinase1 [Source:NCBI gene (formerly Entrezgene);Acc:818549]
AT2G39710	AT2G39710	1.39641	1.98e-09	Eukaryotic aspartyl protease family protein [Source:NCBI gene (formerly Entrezgene);Acc:818555]
AT2G40095	AT2G40095	1.02338	3.83e-05	Alpha/beta hydrolase related protein [Source:NCBI gene (formerly Entrezgene);Acc:818598]
AT2G40520	AT2G40520	1.46158	1.87e-07	Nucleotidyltransferase family protein [Source:NCBI gene (formerly Entrezgene);Acc:818647]
AT2G40740	WRKY55	3.66369	0.000218436	WRKY DNA-binding protein 55 [Source:NCBI gene (formerly Entrezgene);Acc:818669]
AT2G40880	CYSA	1.01249	7e-14	cystatin A [Source:NCBI gene (formerly Entrezgene);Acc:818685]
AT2G41010	CAMBP25	1.41661	1.42e-06	calmodulin (CAM)-binding protein of 25 kDa [Source:NCBI gene (formerly Entrezgene);Acc:818701]
AT2G41100	TCH3	1.93537	8.58e-18	Calcium-binding EF hand family protein [Source:NCBI gene (formerly Entrezgene);Acc:818709]
AT2G41110	CAM2	1.46881	4.35e-09	calmodulin 2 [Source:NCBI gene (formerly Entrezgene);Acc:818710]
AT2G41250	AT2G41250	2.47245	2.76e-11	Haloacid dehalogenase-like hydrolase (HAD) superfamily protein [Source:NCBI gene (formerly Entrezgene);Acc:818724]
AT2G41380	AT2G41380	2.09816	6.01e-06	S-adenosyl-L-methionine-dependent methyltransferases superfamily protein [Source:NCBI gene (formerly Entrezgene);Acc:818736]
AT2G41410	AT2G41410	1.09982	9.23e-13	Calcium-binding EF-hand family protein [Source:NCBI gene (formerly Entrezgene);Acc:818739]
AT2G41490	GPT	1.39948	1.29e-11	UDP-glcnac-adolichol phosphate glcnac-1-p-transferase [Source:NCBI gene (formerly Entrezgene);Acc:818747]
AT2G41640	AT2G41640	1.22018	0.000174734	Glycosyltransferase family 61 protein [Source:NCBI gene (formerly Entrezgene);Acc:818762]
AT2G41835	AT2G41835	1.41055	3.95e-06	zinc finger (C2H2 type, AN1-like) family protein [Source:NCBI gene (formerly Entrezgene);Acc:818783]
AT2G41905	AT2G41905	1.08739	0.0018015	uncharacterized protein [Source:NCBI gene (formerly Entrezgene);Acc:2745590]
AT2G42350	AT2G42350	3.51352	2.5e-10	RING/U-box superfamily protein [Source:NCBI gene (formerly Entrezgene);Acc:818836]
AT2G43000	NAC042	3.59709	8.85e-09	NAC domain containing protein 42 [Source:NCBI gene (formerly Entrezgene);Acc:818902]
AT2G43150	AT2G43150	1.31541	5.6e-19	Proline-rich extensin-like family protein [Source:NCBI gene (formerly Entrezgene);Acc:818917]
AT2G43290	MSS3	1.40534	1.4e-06	Calcium-binding EF-hand family protein [Source:NCBI gene (formerly Entrezgene);Acc:818931]
AT2G43320	AT2G43320	1.62163	1.45e-06	S-adenosyl-L-methionine-dependent methyltransferases superfamily protein [Source:NCBI gene (formerly Entrezgene);Acc:818933]
AT2G43490	AT2G43490	1.18719	6.48e-08	Ypt/Rab-GAP domain of gyp1p superfamily protein [Source:NCBI gene (formerly Entrezgene);Acc:818950]
AT2G43510	TI1	3.01233	3.46e-56	trypsin inhibitor protein 1 [Source:NCBI gene (formerly Entrezgene);Acc:818952]
AT2G43520	TI2	2.1456	2.91e-06	trypsin inhibitor protein 2 [Source:NCBI gene (formerly Entrezgene);Acc:818953]
AT2G43570	CHI	4.36339	1.42e-25	chitinase [Source:NCBI gene (formerly Entrezgene);Acc:818959]
AT2G43620	AT2G43620	1.13056	0.00761116	Chitinase family protein [Source:NCBI gene (formerly Entrezgene);Acc:818964]
AT2G44180	MAP2A	1.2186	9.68e-14	methionine aminopeptidase 2A [Source:NCBI gene (formerly Entrezgene);Acc:819025]
AT2G44240	AT2G44240	3.88546	1.52e-07	NEP-interacting protein (DUF239) [Source:NCBI gene (formerly Entrezgene);Acc:819032]
AT2G44280	AT2G44280	1.43582	0.00391897	Major facilitator superfamily protein [Source:NCBI gene (formerly Entrezgene);Acc:819036]
AT2G44290	AT2G44290	1.98122	1.43e-20	Bifunctional inhibitor/lipid-transfer protein/seed storage 2S albumin superfamily protein [Source:NCBI gene (formerly Entrezgene);Acc:819037]
AT2G44510	AT2G44510	1.07424	0.00742938	CDK inhibitor P21 binding protein [Source:NCBI gene (formerly Entrezgene);Acc:819058]
AT2G44530	AT2G44530	1.0718	2.91e-08	Phosphoribosyltransferase family protein [Source:NCBI gene (formerly Entrezgene);Acc:819061]
AT2G44600	AT2G44600	1.60783	8.48e-07	uncharacterized protein [Source:NCBI gene (formerly Entrezgene);Acc:819068]
AT2G44840	ERF13	2.78691	2.83e-08	ethylene-responsive element binding factor 13 [Source:NCBI gene (formerly Entrezgene);Acc:819093]
AT2G44940	AT2G44940	1.49705	3.78e-08	Integrase-type DNA-binding superfamily protein [Source:NCBI gene (formerly Entrezgene);Acc:819103]
AT2G45010	AT2G45010	1.22915	7.27e-14	PLAC8 family protein [Source:NCBI gene (formerly Entrezgene);Acc:819109]
AT2G45070	SEC61 BETA	1.13366	4.4e-57	Preprotein translocase Sec, Sec61-beta subunit protein [Source:NCBI gene (formerly Entrezgene);Acc:819114]
AT2G45080	cycp3;1	3.74357	0.00514634	cyclin p3;1 [Source:NCBI gene (formerly Entrezgene);Acc:819115]
AT2G45210	SAUR36	1.49006	0.000128008	SAUR-like auxin-responsive protein family [Source:NCBI gene (formerly Entrezgene);Acc:819129]
AT2G45570	CYP76C2	1.45388	0.000884618	cytochrome P450, family 76, subfamily C, polypeptide 2 [Source:NCBI gene (formerly Entrezgene);Acc:819165]
AT2G45760	BAP2	3.46198	3.03e-09	BON association protein 2 [Source:NCBI gene (formerly Entrezgene);Acc:819184]
AT2G46140	AT2G46140	2.29957	8.27e-08	Late embryosis abundant protein [Source:NCBI gene (formerly Entrezgene);Acc:819221]
AT2G46150	AT2G46150	3.00331	8.72e-06	Late embryosis abundant (LEA) hydroxyproline-rich glycoprotein family [Source:NCBI gene (formerly Entrezgene);Acc:819222]
AT2G46240	BAG6	1.89851	1.02e-08	BCL-2-associated athano 6 [Source:NCBI gene (formerly Entrezgene);Acc:819232]
AT2G46270	GBF3	2.62824	4.29e-09	G-box binding factor 3 [Source:NCBI gene (formerly Entrezgene);Acc:819235]
AT2G46400	WRKY46	3.91197	4.63e-25	WRKY DNA-binding protein 46 [Source:NCBI gene (formerly Entrezgene);Acc:819248]
AT2G46430	CNGC3	1.09485	3.14e-07	cyclic nucleotide gated channel 3 [Source:NCBI gene (formerly Entrezgene);Acc:819251]
AT2G46450	CNGC12	1.23082	1.14e-08	cyclic nucleotide-gated channel 12 [Source:NCBI gene (formerly Entrezgene);Acc:819253]
AT2G46620	AT2G46620	1.45236	6.34e-08	P-loop containing nucleoside triphosphate hydrolases superfamily protein [Source:NCBI gene (formerly Entrezgene);Acc:819274]
AT2G46670	AT2G46670	2.65459	0.00898535	CCT motif family protein [Source:NCBI gene (formerly Entrezgene);Acc:819279]
AT2G46790	PRR9	2.16853	0.00932719	pseudo-response regulator 9 [Source:NCBI gene (formerly Entrezgene);Acc:819292]
AT2G46830	CCA1	3.02175	0.000106501	circadian clock associated 1 [Source:NCBI gene (formerly Entrezgene);Acc:819296]
AT2G47000	ABCB4	1.32377	0.00166798	ATP binding cassette subfamily B4 [Source:NCBI gene (formerly Entrezgene);Acc:819314]
AT2G47130	SDR3	1.97779	5.03e-14	NAD(P)-binding Rossmann-fold superfamily protein [Source:NCBI gene (formerly Entrezgene);Acc:819326]
AT2G47180	GolS1	2.71782	9.79e-06	galactinol synthase 1 [Source:NCBI gene (formerly Entrezgene);Acc:819331]
AT2G47190	MYB2	1.9527	2.71e-10	myb domain protein 2 [Source:NCBI gene (formerly Entrezgene);Acc:819332]
AT2G47470	UNE5	1.88103	1.51e-83	thioredoxin family protein [Source:NCBI gene (formerly Entrezgene);Acc:819360]
AT2G47490	NDT1	1.37152	1.15e-07	NAD+ transporter 1 [Source:NCBI gene (formerly Entrezgene);Acc:819362]
AT2G47800	ABCC4	1.05326	1.29e-08	multidrug resistance-associated protein 4 [Source:NCBI gene (formerly Entrezgene);Acc:819392]
AT2G48110	REF4	1.27838	0.000408922	reduced epidermal fluorescence 4 [Source:NCBI gene (formerly Entrezgene);Acc:819423]
AT3G00280	NA	4.94705	0.00272499	NA
AT3G00400	NA	1.84305	0.00136281	NA
AT3G00720	NA	1.52233	0.000725649	NA
AT3G00850	NA	1.78545	3.1e-06	NA
AT3G01040	GAUT13	1.04288	0.000114418	galacturonosyltransferase 13 [Source:NCBI gene (formerly Entrezgene);Acc:821312]
AT3G01290	HIR2	1.72156	7.04e-23	SPFH/Band 7/PHB domain-containing membrane-associated protein family [Source:NCBI gene (formerly Entrezgene);Acc:821309]
AT3G01513	AT3G01513	4.85793	0.000657792	uncharacterized protein [Source:NCBI gene (formerly Entrezgene);Acc:821126]
AT3G01720	AT3G01720	1.28015	3.51e-09	peptidyl serine alpha-galactosyltransferase [Source:NCBI gene (formerly Entrezgene);Acc:821091]
AT3G01830	AT3G01830	4.48688	4.27e-11	Calcium-binding EF-hand family protein [Source:NCBI gene (formerly Entrezgene);Acc:820033]
AT3G01970	WRKY45	1.62849	5.95e-05	WRKY DNA-binding protein 45 [Source:NCBI gene (formerly Entrezgene);Acc:821270]
AT3G02190	AT3G02190	1.2167	3.83e-10	Ribosomal protein L39 family protein [Source:NCBI gene (formerly Entrezgene);Acc:820350]
AT3G02230	RGP1	1.7801	7e-34	reversibly glycosylated polypeptide 1 [Source:NCBI gene (formerly Entrezgene);Acc:821233]
AT3G02520	GRF7	1.41955	7.87e-15	ral regulatory factor 7 [Source:NCBI gene (formerly Entrezgene);Acc:821060]
AT3G02705	AT3G02705	3.51786	0.000557328	ncRNA [Source:NCBI gene (formerly Entrezgene);Acc:28718595]
AT3G02740	AT3G02740	1.05968	9.79e-10	Eukaryotic aspartyl protease family protein [Source:NCBI gene (formerly Entrezgene);Acc:821256]
AT3G02800	PFA-DSP3	1.52871	0.000630289	Tyrosine phosphatase family protein [Source:NCBI gene (formerly Entrezgene);Acc:821239]
AT3G02840	AT3G02840	2.48196	0.00689372	ARM repeat superfamily protein [Source:NCBI gene (formerly Entrezgene);Acc:821225]
AT3G02875	ILR1	1.23742	0.000239202	Peptidase M20/M25/M40 family protein [Source:NCBI gene (formerly Entrezgene);Acc:821199]
AT3G03020	AT3G03020	1.24174	1.27e-08	uncharacterized protein [Source:NCBI gene (formerly Entrezgene);Acc:821156]
AT3G03060	AT3G03060	1.00802	0.00554754	P-loop containing nucleoside triphosphate hydrolases superfamily protein [Source:NCBI gene (formerly Entrezgene);Acc:821146]
AT3G03310	LCAT3	1.38957	1.27e-05	lecithin:cholesterol acyltransferase 3 [Source:NCBI gene (formerly Entrezgene);Acc:821286]
AT3G03440	AT3G03440	2.74606	0.000242033	ARM repeat superfamily protein [Source:NCBI gene (formerly Entrezgene);Acc:821253]
AT3G03470	CYP89A9	1.43002	9.17e-14	cytochrome P450, family 87, subfamily A, polypeptide 9 [Source:NCBI gene (formerly Entrezgene);Acc:821250]
AT3G03570	AT3G03570	1.05223	9.61e-05	signal transducer, putative (DUF3550/UPF0682) [Source:NCBI gene (formerly Entrezgene);Acc:821234]
AT3G03610	AT3G03610	1.04328	9.62e-05	ELMO/CED-12 family protein [Source:NCBI gene (formerly Entrezgene);Acc:821208]
AT3G03640	BGLU25	2.15459	8.31e-19	beta glucosidase 25 [Source:NCBI gene (formerly Entrezgene);Acc:821201]
AT3G04060	NAC046	1.89687	4.4e-06	NAC domain containing protein 46 [Source:NCBI gene (formerly Entrezgene);Acc:819561]
AT3G04070	NAC047	1.15135	3.83e-06	NAC domain containing protein 47 [Source:NCBI gene (formerly Entrezgene);Acc:819562]
AT3G04120	GAPC1	1.19495	1.06e-40	glyceraldehyde-3-phosphate dehydrogenase C subunit 1 [Source:NCBI gene (formerly Entrezgene);Acc:819567]
AT3G04220	AT3G04220	3.70008	3.68e-07	Disease resistance protein (TIR-NBS-LRR class) family [Source:NCBI gene (formerly Entrezgene);Acc:819577]
AT3G04300	AT3G04300	2.16681	0.0080982	RmlC-like cupins superfamily protein [Source:NCBI gene (formerly Entrezgene);Acc:819585]
AT3G04580	EIN4	1.06279	1.2e-05	Signal transduction histidine kinase, hybrid-type, ethylene sensor [Source:NCBI gene (formerly Entrezgene);Acc:819614]
AT3G04640	AT3G04640	1.36823	0.00266035	glycine-rich protein [Source:NCBI gene (formerly Entrezgene);Acc:819622]
AT3G04670	WRKY39	1.54894	6.42e-10	WRKY DNA-binding protein 39 [Source:NCBI gene (formerly Entrezgene);Acc:819625]
AT3G04720	PR4	2.33381	1.55e-38	pathosis-related 4 [Source:NCBI gene (formerly Entrezgene);Acc:819632]
AT3G05230	AT3G05230	1.50192	5.83e-18	Signal peptidase subunit [Source:NCBI gene (formerly Entrezgene);Acc:819687]
AT3G05250	AT3G05250	1.02857	0.000887529	RING/U-box superfamily protein [Source:NCBI gene (formerly Entrezgene);Acc:819689]
AT3G05320	AT3G05320	1.03529	0.00244522	O-fucosyltransferase family protein [Source:NCBI gene (formerly Entrezgene);Acc:819696]
AT3G05360	RLP30	2.74088	0.000169221	receptor like protein 30 [Source:NCBI gene (formerly Entrezgene);Acc:819700]
AT3G05500	AT3G05500	2.75198	2.89e-68	Rubber elongation factor protein (REF) [Source:NCBI gene (formerly Entrezgene);Acc:819715]
AT3G05830	AT3G05830	1.11306	0.000262742	spindle pole body component-like protein [Source:NCBI gene (formerly Entrezgene);Acc:819752]
AT3G06450	AT3G06450	1.16866	0.000164846	HCO3- transporter family [Source:NCBI gene (formerly Entrezgene);Acc:819821]
AT3G06890	AT3G06890	3.76931	4.6e-12	uncharacterized protein [Source:NCBI gene (formerly Entrezgene);Acc:819874]
AT3G07090	AT3G07090	1.4915	7.85e-17	PPPDE putative thiol peptidase family protein [Source:NCBI gene (formerly Entrezgene);Acc:819895]
AT3G07195	AT3G07195	1.2854	6.03e-05	RPM1-interacting protein 4 (RIN4) family protein [Source:NCBI gene (formerly Entrezgene);Acc:819907]
AT3G07370	CHIP	1.0153	0.000210972	carboxyl terminus of HSC70-interacting protein [Source:NCBI gene (formerly Entrezgene);Acc:819925]
AT3G07520	GLR1.4	1.37401	0.000100184	glutamate receptor 1.4 [Source:NCBI gene (formerly Entrezgene);Acc:819940]
AT3G07680	p24beta2	1.19442	1.88e-25	emp24/gp25L/p24 family/GOLD family protein [Source:NCBI gene (formerly Entrezgene);Acc:819959]
AT3G07700	AT3G07700	1.25235	3.81e-11	Protein kinase superfamily protein [Source:NCBI gene (formerly Entrezgene);Acc:819961]
AT3G07720	AT3G07720	1.28807	2.58e-13	Galactose oxidase/kelch repeat superfamily protein [Source:NCBI gene (formerly Entrezgene);Acc:819963]
AT3G07780	OBE1	1.13487	5.63e-11	potyvirus VPg interacting protein (DUF1423) [Source:NCBI gene (formerly Entrezgene);Acc:819969]
AT3G08275	AT3G08275	1.44456	3e-08	ncRNA [Source:NCBI gene (formerly Entrezgene);Acc:28719095]
AT3G08690	UBC11	1.18803	9.16e-14	ubiquitin-conjugating enzyme 11 [Source:NCBI gene (formerly Entrezgene);Acc:820016]
AT3G08720	S6K2	1.43317	2.22e-05	serine/threonine protein kinase 2 [Source:NCBI gene (formerly Entrezgene);Acc:820019]
AT3G08970	ATERDJ3A	2.89734	8.38e-17	DNAJ heat shock N-terminal domain-containing protein [Source:NCBI gene (formerly Entrezgene);Acc:820049]
AT3G09010	AT3G09010	2.06076	2.4e-15	Protein kinase superfamily protein [Source:NCBI gene (formerly Entrezgene);Acc:820053]
AT3G09270	GSTU8	4.34894	2.9e-27	glutathione S-transferase TAU 8 [Source:NCBI gene (formerly Entrezgene);Acc:820083]
AT3G09280	AT3G09280	5.96551	3.29e-06	uncharacterized protein [Source:NCBI gene (formerly Entrezgene);Acc:820084]
AT3G09350	Fes1A	2.72343	1.04e-38	Fes1A [Source:NCBI gene (formerly Entrezgene);Acc:820091]
AT3G09405	AT3G09405	3.20843	4.1e-18	Pectinacetylesterase family protein [Source:NCBI gene (formerly Entrezgene);Acc:7922320]
AT3G09440	AT3G09440	1.37923	4.53e-32	Heat shock protein 70 (Hsp 70) family protein [Source:NCBI gene (formerly Entrezgene);Acc:820102]
AT3G09490	AT3G09490	1.63688	1.51e-07	Tetratricopeptide repeat (TPR)-like superfamily protein [Source:NCBI gene (formerly Entrezgene);Acc:820106]
AT3G09600	RVE8	4.58122	1.98e-05	Homeodomain-like superfamily protein [Source:NCBI gene (formerly Entrezgene);Acc:820117]
AT3G09735	AT3G09735	1.03002	8.3e-25	S1FA-like DNA-binding protein [Source:NCBI gene (formerly Entrezgene);Acc:820131]
AT3G09830	AT3G09830	1.28639	6.53e-08	Protein kinase superfamily protein [Source:NCBI gene (formerly Entrezgene);Acc:820141]
AT3G09840	CDC48	1.34164	2.68e-39	cell division cycle 48 [Source:NCBI gene (formerly Entrezgene);Acc:820142]
AT3G09940	MDHAR	4.77425	1.7e-22	monodehydroascorbate reductase [Source:NCBI gene (formerly Entrezgene);Acc:820155]
AT3G09960	AT3G09960	4.39271	1.63e-06	Calcineurin-like metallo-phosphoesterase superfamily protein [Source:NCBI gene (formerly Entrezgene);Acc:820157]
AT3G10320	AT3G10320	1.27441	0.00311547	Glycosyltransferase family 61 protein [Source:NCBI gene (formerly Entrezgene);Acc:820194]
AT3G10500	NAC053	1.88929	5.23e-13	NAC domain containing protein 53 [Source:NCBI gene (formerly Entrezgene);Acc:820214]
AT3G10640	VPS60.1	1.28962	1.94e-14	SNF7 family protein [Source:NCBI gene (formerly Entrezgene);Acc:820233]
AT3G10800	BZIP28	1.26196	3.65e-08	Basic-leucine zipper (bZIP) transcription factor family protein [Source:NCBI gene (formerly Entrezgene);Acc:820249]
AT3G10815	AT3G10815	3.83867	2.21e-06	RING/U-box superfamily protein [Source:NCBI gene (formerly Entrezgene);Acc:2745878]
AT3G11010	RLP34	1.94074	9.39e-30	receptor like protein 34 [Source:NCBI gene (formerly Entrezgene);Acc:820272]
AT3G11050	FER2	3.27855	0.00210502	ferritin 2 [Source:NCBI gene (formerly Entrezgene);Acc:820276]
AT3G11270	MEE34	1.61115	8.11e-14	Mov34/MPN/PAD-1 family protein [Source:NCBI gene (formerly Entrezgene);Acc:820298]
AT3G11340	UGT76B1	4.76982	9.4e-44	UDP-Glycosyltransferase superfamily protein [Source:NCBI gene (formerly Entrezgene);Acc:820307]
AT3G11402	AT3G11402	2.81023	4e-05	Cysteine/Histidine-rich C1 domain family protein [Source:NCBI gene (formerly Entrezgene);Acc:820312]
AT3G11480	BSMT1	5.902	0.00338739	S-adenosyl-L-methionine-dependent methyltransferases superfamily protein [Source:NCBI gene (formerly Entrezgene);Acc:820321]
AT3G11580	AT3G11580	2.08575	1.86e-10	AP2/B3-like transcriptional factor family protein [Source:NCBI gene (formerly Entrezgene);Acc:820331]
AT3G11820	SYP121	1.22425	1.03e-16	syntaxin of plants 121 [Source:NCBI gene (formerly Entrezgene);Acc:820355]
AT3G12220	scpl16	2.18571	0.000225062	serine carboxypeptidase-like 16 [Source:NCBI gene (formerly Entrezgene);Acc:820402]
AT3G12300	BUG22	1.1929	1.14e-05	cilia/flagella-associated protein [Source:NCBI gene (formerly Entrezgene);Acc:820410]
AT3G12320	AT3G12320	2.33314	7.84e-07	uncharacterized protein [Source:NCBI gene (formerly Entrezgene);Acc:820411]
AT3G12580	HSP70	4.32772	1.81e-90	heat shock protein 70 [Source:NCBI gene (formerly Entrezgene);Acc:820438]
AT3G12740	ALIS1	1.48386	3.34e-14	ALA-interacting subunit 1 [Source:NCBI gene (formerly Entrezgene);Acc:820456]
AT3G12760	AT3G12760	1.03186	4.96e-10	defective in cullin neddylation protein [Source:NCBI gene (formerly Entrezgene);Acc:820458]
AT3G12830	AT3G12830	1.53749	2.72e-11	SAUR-like auxin-responsive protein family [Source:NCBI gene (formerly Entrezgene);Acc:820465]
AT3G13080	ABCC3	1.78395	1.08e-10	multidrug resistance-associated protein 3 [Source:NCBI gene (formerly Entrezgene);Acc:820496]
AT3G13100	ABCC7	1.97584	4.89e-05	multidrug resistance-associated protein 7 [Source:NCBI gene (formerly Entrezgene);Acc:820498]
AT3G13235	DDI1	1.18401	1.2e-09	ubiquitin family protein [Source:NCBI gene (formerly Entrezgene);Acc:820522]
AT3G13330	PA200	1.88058	2.5e-21	proteasome activating protein 200 [Source:NCBI gene (formerly Entrezgene);Acc:820533]
AT3G13380	BRL3	1.85344	7.08e-08	BRI1-like 3 [Source:NCBI gene (formerly Entrezgene);Acc:820538]
AT3G13433	AT3G13433	4.37065	1.41e-11	uncharacterized protein [Source:NCBI gene (formerly Entrezgene);Acc:7922438]
AT3G13435	AT3G13435	3.81987	0.00163882	uncharacterized protein [Source:NCBI gene (formerly Entrezgene);Acc:820544]
AT3G13610	AT3G13610	3.57475	5.47e-10	2-oxoglutarate (2OG) and Fe(II)-dependent oxygenase superfamily protein [Source:NCBI gene (formerly Entrezgene);Acc:820564]
AT3G13790	ATBFRUCT1	2.41917	3.6e-64	Glycosyl hydrolases family 32 protein [Source:NCBI gene (formerly Entrezgene);Acc:820591]
AT3G13910	AT3G13910	2.21013	1.28e-23
AT3G13950	AT3G13950	3.30607	8.39e-14	ankyrin [Source:NCBI gene (formerly Entrezgene);Acc:820608]
AT3G13970	APG12B	1.01984	0.00400495	Ubiquitin-like superfamily protein [Source:NCBI gene (formerly Entrezgene);Acc:820611]
AT3G14050	RSH2	1.77191	1.39e-11	RELA/SPOT homolog 2 [Source:NCBI gene (formerly Entrezgene);Acc:820619]
AT3G14060	AT3G14060	3.23579	3.49e-06	uncharacterized protein [Source:NCBI gene (formerly Entrezgene);Acc:820620]
AT3G14130	HAOX1	1.03173	2.8e-05	Aldolase-type TIM barrel family protein [Source:NCBI gene (formerly Entrezgene);Acc:820630]
AT3G14280	AT3G14280	2.82519	2.67e-25	LL-diaminopimelate aminotransferase [Source:NCBI gene (formerly Entrezgene);Acc:820648]
AT3G14290	PAE2	1.01937	9.71e-14	20S proteasome alpha subunit E2 [Source:NCBI gene (formerly Entrezgene);Acc:820649]
AT3G14430	AT3G14430	1.11311	1.6e-09	GRIP/coiled-coil protein [Source:NCBI gene (formerly Entrezgene);Acc:820666]
AT3G14610	CYP72A7	2.51105	0.000386559	cytochrome P450, family 72, subfamily A, polypeptide 7 [Source:NCBI gene (formerly Entrezgene);Acc:820689]
AT3G14920	AT3G14920	1.00403	1.9e-05	Peptide-N4-(N-acetyl-beta-glucosaminyl)asparagine amidase A protein [Source:NCBI gene (formerly Entrezgene);Acc:820721]
AT3G15180	AT3G15180	1.2094	7.95e-06	ARM repeat superfamily protein [Source:NCBI gene (formerly Entrezgene);Acc:820749]
AT3G15350	AT3G15350	1.24057	2.33e-08	Core-2/I-branching beta-1,6-N-acetylglucosaminyltransferase family protein [Source:NCBI gene (formerly Entrezgene);Acc:820766]
AT3G15356	AT3G15356	2.06116	4.32e-30	Legume lectin family protein [Source:NCBI gene (formerly Entrezgene);Acc:820768]
AT3G15534	AT3G15534	3.76301	0.00376699	uncharacterized protein [Source:NCBI gene (formerly Entrezgene);Acc:28719274]
AT3G15536	AT3G15536	3.27714	2.03e-13	ncRNA [Source:NCBI gene (formerly Entrezgene);Acc:7922447]
AT3G15770	AT3G15770	1.20162	1.02e-06	uncharacterized protein [Source:NCBI gene (formerly Entrezgene);Acc:820820]
AT3G15980	AT3G15980	1.25077	6.07e-14	Coatomer, beta' subunit [Source:NCBI gene (formerly Entrezgene);Acc:820842]
AT3G16400	NSP1	1.17078	0.00022914	nitrile specifier protein 1 [Source:NCBI gene (formerly Entrezgene);Acc:820887]
AT3G16470	JR1	1.52376	1.32e-13	Mannose-binding lectin superfamily protein [Source:NCBI gene (formerly Entrezgene);Acc:820895]
AT3G16530	AT3G16530	1.47094	2.02e-12	Legume lectin family protein [Source:NCBI gene (formerly Entrezgene);Acc:820901]
AT3G16860	COBL8	2.47213	8.16e-05	COBRA-like protein 8 [Source:NCBI gene (formerly Entrezgene);Acc:820941]
AT3G16990	AT3G16990	1.1652	0.000152207	heme oxygenase-like, multi-helical [Source:NCBI gene (formerly Entrezgene);Acc:820955]
AT3G17000	UBC32	1.05745	4.81e-07	ubiquitin-conjugating enzyme 32 [Source:NCBI gene (formerly Entrezgene);Acc:820956]
AT3G17420	GPK1	2.26043	1.66e-07	glyoxysomal protein kinase 1 [Source:NCBI gene (formerly Entrezgene);Acc:821006]
AT3G17609	HYH	1.12168	0.000339137	HY5-homolog [Source:NCBI gene (formerly Entrezgene);Acc:821027]
AT3G17611	RBL14	1.02607	0.00484487	RHOMBOID-like protein 14 [Source:NCBI gene (formerly Entrezgene);Acc:821028]
AT3G17690	CNGC19	2.30055	0.0069651	cyclic nucleotide gated channel 19 [Source:NCBI gene (formerly Entrezgene);Acc:821036]
AT3G17790	PAP17	1.11515	2.1e-05	purple acid phosphatase 17 [Source:NCBI gene (formerly Entrezgene);Acc:821047]
AT3G17800	AT3G17800	1.97624	9.39e-18	alanine-tRNA ligase, putative (DUF760) [Source:NCBI gene (formerly Entrezgene);Acc:821048]
AT3G17810	PYD1	1.00676	1.65e-08	pyrimidine 1 [Source:NCBI gene (formerly Entrezgene);Acc:821049]
AT3G17910	SURF1	1.06565	3.79e-05	Surfeit locus 1 cytochrome c oxidase biosis protein [Source:NCBI gene (formerly Entrezgene);Acc:821310]
AT3G18250	AT3G18250	3.42478	1.03e-21	Putative membrane lipoprotein [Source:NCBI gene (formerly Entrezgene);Acc:821353]
AT3G18830	PMT5	1.75922	1.33e-18	polyol/monosaccharide transporter 5 [Source:NCBI gene (formerly Entrezgene);Acc:821416]
AT3G18860	AT3G18860	1.12041	4.59e-05	transducin family protein / WD-40 repeat family protein [Source:NCBI gene (formerly Entrezgene);Acc:821419]
AT3G19010	AT3G19010	1.74777	5.4e-44	2-oxoglutarate (2OG) and Fe(II)-dependent oxygenase superfamily protein [Source:NCBI gene (formerly Entrezgene);Acc:821434]
AT3G19130	RBP47B	1.03708	1.69e-05	RNA-binding protein 47B [Source:NCBI gene (formerly Entrezgene);Acc:821447]
AT3G19150	KRP6	1.36704	3.09e-07	KIP-related protein 6 [Source:NCBI gene (formerly Entrezgene);Acc:821449]
AT3G19260	LOH2	1.3255	5.8e-17	LAG1 homologue 2 [Source:NCBI gene (formerly Entrezgene);Acc:821460]
AT3G19660	AT3G19660	1.75609	3.4e-14	uncharacterized protein [Source:NCBI gene (formerly Entrezgene);Acc:28719291]
AT3G19910	AT3G19910	1.07154	7.12e-08	RING/U-box superfamily protein [Source:NCBI gene (formerly Entrezgene);Acc:821529]
AT3G19920	AT3G19920	5.20631	0.00447726	BTB/POZ domain protein [Source:NCBI gene (formerly Entrezgene);Acc:821530]
AT3G19970	AT3G19970	3.64118	2.67e-27	alpha/beta-Hydrolases superfamily protein [Source:NCBI gene (formerly Entrezgene);Acc:821535]
AT3G20250	PUM5	1.2125	0.000326734	pumilio 5 [Source:NCBI gene (formerly Entrezgene);Acc:821569]
AT3G20490	AT3G20490	1.48208	9.06e-07	Rho GTPase-activating protein [Source:NCBI gene (formerly Entrezgene);Acc:821595]
AT3G20510	AT3G20510	1.10756	4.05e-23	Transmembrane proteins 14C [Source:NCBI gene (formerly Entrezgene);Acc:821597]
AT3G21080	AT3G21080	2.12613	0.000329664	ABC transporter-like protein [Source:NCBI gene (formerly Entrezgene);Acc:821660]
AT3G21150	BBX32	3.38765	3.73e-05	B-box 32 [Source:NCBI gene (formerly Entrezgene);Acc:821667]
AT3G21220	MKK5	1.07822	6.34e-12	MAP kinase kinase 5 [Source:NCBI gene (formerly Entrezgene);Acc:821676]
AT3G21230	4CL5	1.75949	9.7e-07	4-coumarate:CoA ligase 5 [Source:NCBI gene (formerly Entrezgene);Acc:821677]
AT3G21295	AT3G21295	1.25227	0.000347083	Tudor/PWWP/MBT superfamily protein [Source:NCBI gene (formerly Entrezgene);Acc:5008017]
AT3G21480	AT3G21480	1.35936	0.00694191	BRCT domain-containing DNA repair protein [Source:NCBI gene (formerly Entrezgene);Acc:821702]
AT3G21500	DXPS1	3.49892	4.11e-06	1-deoxy-D-xylulose 5-phosphate synthase 1 [Source:NCBI gene (formerly Entrezgene);Acc:821704]
AT3G21560	UGT84A2	1.42604	9.67e-07	UDP-Glycosyltransferase superfamily protein [Source:NCBI gene (formerly Entrezgene);Acc:821710]
AT3G21890	BBX31	4.06484	6.47e-05	B-box type zinc finger family protein [Source:NCBI gene (formerly Entrezgene);Acc:821744]
AT3G22060	AT3G22060	1.59398	6.19e-12	Receptor-like protein kinase-related family protein [Source:NCBI gene (formerly Entrezgene);Acc:821768]
AT3G22160	AT3G22160	2.42855	1.11e-10	VQ motif-containing protein [Source:NCBI gene (formerly Entrezgene);Acc:821780]
AT3G22260	AT3G22260	1.01358	1.58e-05	Cysteine proteinases superfamily protein [Source:NCBI gene (formerly Entrezgene);Acc:821796]
AT3G22370	AOX1A	1.4779	1.12e-14	alternative oxidase 1A [Source:NCBI gene (formerly Entrezgene);Acc:821806]
AT3G22600	AT3G22600	4.67273	3.74e-39	Bifunctional inhibitor/lipid-transfer protein/seed storage 2S albumin superfamily protein [Source:NCBI gene (formerly Entrezgene);Acc:821832]
AT3G22620	AT3G22620	4.8427	2.22e-05	Bifunctional inhibitor/lipid-transfer protein/seed storage 2S albumin superfamily protein [Source:NCBI gene (formerly Entrezgene);Acc:821833]
AT3G22630	PBD1	1.43858	2.32e-25	20S proteasome beta subunit D1 [Source:NCBI gene (formerly Entrezgene);Acc:821834]
AT3G22840	ELIP1	6.73947	3.87e-18	Chlorophyll A-B binding family protein [Source:NCBI gene (formerly Entrezgene);Acc:821855]
AT3G22845	AT3G22845	1.07325	4.17e-23	emp24/gp25L/p24 family/GOLD family protein [Source:NCBI gene (formerly Entrezgene);Acc:821856]
AT3G22910	AT3G22910	3.72901	3.51e-12	ATPase E1-E2 type family protein / haloacid dehalogenase-like hydrolase family protein [Source:NCBI gene (formerly Entrezgene);Acc:821863]
AT3G22942	AGG2	1.34124	2.07e-08	G-protein gamma subunit 2 [Source:NCBI gene (formerly Entrezgene);Acc:825532]
AT3G23110	RLP37	1.24427	7.18e-05	receptor like protein 37 [Source:NCBI gene (formerly Entrezgene);Acc:821886]
AT3G23120	RLP38	1.4504	3.12e-08	receptor like protein 38 [Source:NCBI gene (formerly Entrezgene);Acc:821887]
AT3G23240	ERF1	2.72629	7.77e-05	ethylene response factor 1 [Source:NCBI gene (formerly Entrezgene);Acc:821902]
AT3G23250	MYB15	3.01447	7.21e-12	myb domain protein 15 [Source:NCBI gene (formerly Entrezgene);Acc:821904]
AT3G23550	AT3G23550	2.32575	8.44e-12	MATE efflux family protein [Source:NCBI gene (formerly Entrezgene);Acc:821934]
AT3G23560	ALF5	2.28324	1.39e-08	MATE efflux family protein [Source:NCBI gene (formerly Entrezgene);Acc:821935]
AT3G24090	GFAT	1.94224	1.58e-10	putative glucosamine-fructose-6-phosphate aminotransferase [Source:NCBI gene (formerly Entrezgene);Acc:821995]
AT3G24900	RLP39	4.6298	2.14e-05	receptor like protein 39 [Source:NCBI gene (formerly Entrezgene);Acc:822088]
AT3G24982	RLP40	4.12884	2.26e-15	receptor like protein 40 [Source:NCBI gene (formerly Entrezgene);Acc:822091]
AT3G25010	RLP41	3.83764	9.99e-34	receptor like protein 41 [Source:NCBI gene (formerly Entrezgene);Acc:822092]
AT3G25020	RLP42	1.75834	2.53e-12	receptor like protein 42 [Source:NCBI gene (formerly Entrezgene);Acc:822093]
AT3G25060	AT3G25060	4.59083	0.00566677	Tetratricopeptide repeat (TPR)-like superfamily protein [Source:NCBI gene (formerly Entrezgene);Acc:822097]
AT3G25180	CYP82G1	5.28107	2.85e-41	cytochrome P450, family 82, subfamily G, polypeptide 1 [Source:NCBI gene (formerly Entrezgene);Acc:822110]
AT3G25250	AGC2-1	3.37456	0.000102011	AGC (cAMP-dependent, cGMP-dependent and protein kinase C) kinase family protein [Source:NCBI gene (formerly Entrezgene);Acc:822119]
AT3G25610	AT3G25610	1.35256	3.41e-05	ATPase E1-E2 type family protein / haloacid dehalogenase-like hydrolase family protein [Source:NCBI gene (formerly Entrezgene);Acc:822148]
AT3G25760	AOC1	1.88875	3.31e-30	allene oxide cyclase 1 [Source:NCBI gene (formerly Entrezgene);Acc:822167]
AT3G25780	AOC3	4.43767	5.29e-65	allene oxide cyclase 3 [Source:NCBI gene (formerly Entrezgene);Acc:822169]
AT3G25882	NIMIN-2	3.7708	1.4e-59	NIM1-interacting 2 [Source:NCBI gene (formerly Entrezgene);Acc:822184]
AT3G26090	RGS1	1.14536	4.74e-07	REGULATOR OF G-PROTEIN SIGNALING 1 [Source:NCBI gene (formerly Entrezgene);Acc:822207]
AT3G26210	CYP71B23	1.9379	8.62e-18	cytochrome P450, family 71, subfamily B, polypeptide 23 [Source:NCBI gene (formerly Entrezgene);Acc:822222]
AT3G26340	AT3G26340	2.17287	1.48e-39	N-terminal nucleophile aminohydrolases (Ntn hydrolases) superfamily protein [Source:NCBI gene (formerly Entrezgene);Acc:822238]
AT3G26440	AT3G26440	1.21171	5.67e-11	transmembrane protein, putative (DUF707) [Source:NCBI gene (formerly Entrezgene);Acc:822248]
AT3G26470	AT3G26470	2.59086	7.03e-10	Powdery mildew resistance protein, RPW8 domain-containing protein [Source:NCBI gene (formerly Entrezgene);Acc:822252]
AT3G26500	PIRL2	2.20747	7.49e-09	plant intracellular ras group-related LRR 2 [Source:NCBI gene (formerly Entrezgene);Acc:822257]
AT3G26600	ARO4	1.00038	2.65e-05	armadillo repeat only 4 [Source:NCBI gene (formerly Entrezgene);Acc:822269]
AT3G26690	NUDX13	2.01734	0.00294941	nudix hydrolase homolog 13 [Source:NCBI gene (formerly Entrezgene);Acc:822281]
AT3G26830	PAD3	5.19777	5.92e-74	Cytochrome P450 superfamily protein [Source:NCBI gene (formerly Entrezgene);Acc:822298]
AT3G26840	PES2	3.07947	2.91e-30	Esterase/lipase/thioesterase family protein [Source:NCBI gene (formerly Entrezgene);Acc:822299]
AT3G26980	MUB4	1.0029	6.92e-08	membrane-anchored ubiquitin-fold protein 4 [Source:NCBI gene (formerly Entrezgene);Acc:822315]
AT3G27000	ARP2	1.25653	0.000367105	actin related protein 2 [Source:NCBI gene (formerly Entrezgene);Acc:822317]
AT3G27210	AT3G27210	1.1679	5.45e-06	uncharacterized protein [Source:NCBI gene (formerly Entrezgene);Acc:822340]
AT3G28007	SWEET4	1.70577	1.2e-06	Nodulin MtN3 family protein [Source:NCBI gene (formerly Entrezgene);Acc:822424]
AT3G28210	PMZ	4.71268	4.32e-25	zinc finger (AN1-like) family protein [Source:NCBI gene (formerly Entrezgene);Acc:822447]
AT3G28340	GATL10	1.29446	0.00539185	galacturonosyltransferase-like 10 [Source:NCBI gene (formerly Entrezgene);Acc:822462]
AT3G28480	AT3G28480	1.66279	5.83e-26	Oxoglutarate/iron-dependent oxygenase [Source:NCBI gene (formerly Entrezgene);Acc:822478]
AT3G28510	AT3G28510	5.34657	1.38e-30	P-loop containing nucleoside triphosphate hydrolases superfamily protein [Source:NCBI gene (formerly Entrezgene);Acc:822481]
AT3G28540	AT3G28540	3.88216	2.08e-27	P-loop containing nucleoside triphosphate hydrolases superfamily protein [Source:NCBI gene (formerly Entrezgene);Acc:822484]
AT3G28580	AT3G28580	3.58024	2.13e-21	P-loop containing nucleoside triphosphate hydrolases superfamily protein [Source:NCBI gene (formerly Entrezgene);Acc:822488]
AT3G28740	CYP81D11	1.93725	0.00110067	Cytochrome P450 superfamily protein [Source:NCBI gene (formerly Entrezgene);Acc:822506]
AT3G28850	AT3G28850	2.10601	2e-05	Glutaredoxin family protein [Source:NCBI gene (formerly Entrezgene);Acc:822517]
AT3G28890	RLP43	2.79142	3.69e-08	receptor like protein 43 [Source:NCBI gene (formerly Entrezgene);Acc:822523]
AT3G28930	AIG2	2.09312	2.42e-55	AIG2-like (avirulence induced family protein [Source:NCBI gene (formerly Entrezgene);Acc:822529]
AT3G29000	AT3G29000	1.66263	0.000231666	Calcium-binding EF-hand family protein [Source:NCBI gene (formerly Entrezgene);Acc:822540]
AT3G29034	AT3G29034	2.00024	1.99e-24	uncharacterized protein [Source:NCBI gene (formerly Entrezgene);Acc:822546]
AT3G29170	AT3G29170	1.04164	1.86e-07	transmembrane protein (DUF872) [Source:NCBI gene (formerly Entrezgene);Acc:822567]
AT3G29240	AT3G29240	1.34895	7.46e-24	PPR containing protein (DUF179) [Source:NCBI gene (formerly Entrezgene);Acc:822579]
AT3G29250	SDR4	2.57146	3.24e-11	NAD(P)-binding Rossmann-fold superfamily protein [Source:NCBI gene (formerly Entrezgene);Acc:822580]
AT3G29575	AFP3	1.67257	5.01e-10	ABI five binding protein 3 [Source:NCBI gene (formerly Entrezgene);Acc:822619]
AT3G42880	PRK3	2.15557	4.13e-14	Leucine-rich repeat protein kinase family protein [Source:NCBI gene (formerly Entrezgene);Acc:823335]
AT3G43270	AT3G43270	1.14725	6.08e-09	Plant invertase/pectin methylesterase inhibitor superfamily [Source:NCBI gene (formerly Entrezgene);Acc:823402]
AT3G43510	NA	1.22098	9.58e-07	NA
AT3G44400	AT3G44400	1.36901	6.59e-07	Disease resistance protein (TIR-NBS-LRR class) family [Source:NCBI gene (formerly Entrezgene);Acc:823565]
AT3G44440	AT3G44440	2.95998	0.00420711	uncharacterized protein [Source:NCBI gene (formerly Entrezgene);Acc:823569]
AT3G44450	AT3G44450	1.40732	2.83e-15	uncharacterized protein [Source:NCBI gene (formerly Entrezgene);Acc:823570]
AT3G44720	ADT4	3.15847	5.23e-67	arogenate dehydratase 4 [Source:NCBI gene (formerly Entrezgene);Acc:823601]
AT3G44860	FAMT	3.10863	3.42e-79	farnesoic acid carboxyl-O-methyltransferase [Source:NCBI gene (formerly Entrezgene);Acc:823620]
AT3G45040	AT3G45040	1.61943	3.26e-07	phosphatidate cytidylyltransferase family protein [Source:NCBI gene (formerly Entrezgene);Acc:823639]
AT3G45290	MLO3	1.55969	5.17e-05	Seven transmembrane MLO family protein [Source:NCBI gene (formerly Entrezgene);Acc:823667]
AT3G45330	AT3G45330	4.76774	0.000767855	Concanavalin A-like lectin protein kinase family protein [Source:NCBI gene (formerly Entrezgene);Acc:823671]
AT3G45620	AT3G45620	1.50965	1.91e-16	Transducin/WD40 repeat-like superfamily protein [Source:NCBI gene (formerly Entrezgene);Acc:823704]
AT3G46080	AT3G46080	4.58399	3e-11	C2H2-type zinc finger family protein [Source:NCBI gene (formerly Entrezgene);Acc:823751]
AT3G46090	ZAT7	4.77563	4.37e-26	C2H2 and C2HC zinc fingers superfamily protein [Source:NCBI gene (formerly Entrezgene);Acc:823752]
AT3G46110	AT3G46110	1.41234	0.000689772	UPSTREAM OF FLC-like protein (DUF966) [Source:NCBI gene (formerly Entrezgene);Acc:823754]
AT3G46230	HSP17.4	6.88799	2e-08	heat shock protein 17.4 [Source:NCBI gene (formerly Entrezgene);Acc:823768]
AT3G46440	UXS5	1.02353	6.12e-08	UDP-XYL synthase 5 [Source:NCBI gene (formerly Entrezgene);Acc:823794]
AT3G46690	AT3G46690	2.17047	3.44e-05	UDP-Glycosyltransferase superfamily protein [Source:NCBI gene (formerly Entrezgene);Acc:823822]
AT3G46700	AT3G46700	3.5756	0.000111087	UDP-Glycosyltransferase superfamily protein [Source:NCBI gene (formerly Entrezgene);Acc:823823]
AT3G46930	AT3G46930	1.73113	0.00343189	Protein kinase superfamily protein [Source:NCBI gene (formerly Entrezgene);Acc:823846]
AT3G47300	SELT	1.28102	0.000339946	SELT-like protein [Source:NCBI gene (formerly Entrezgene);Acc:823884]
AT3G47420	G3Pp1	1.24081	0.000719544	putative glycerol-3-phosphate transporter 1 [Source:NCBI gene (formerly Entrezgene);Acc:823896]
AT3G47480	AT3G47480	3.403	2.34e-25	Calcium-binding EF-hand family protein [Source:NCBI gene (formerly Entrezgene);Acc:823902]
AT3G47540	AT3G47540	2.41752	4.71e-22	Chitinase family protein [Source:NCBI gene (formerly Entrezgene);Acc:823908]
AT3G47780	ABCA7	2.66891	1.6e-10	ABC2 homolog 6 [Source:NCBI gene (formerly Entrezgene);Acc:823932]
AT3G48090	EDS1	1.37256	4.9e-14	alpha/beta-Hydrolases superfamily protein [Source:NCBI gene (formerly Entrezgene);Acc:823964]
AT3G48570	AT3G48570	1.05843	1.97e-13	secE/sec61-gamma protein transport protein [Source:NCBI gene (formerly Entrezgene);Acc:824017]
AT3G48640	AT3G48640	2.40726	2.7e-05	uncharacterized protein [Source:NCBI gene (formerly Entrezgene);Acc:824024]
AT3G48850	PHT3;2	4.43268	1.65e-13	phosphate transporter 3;2 [Source:NCBI gene (formerly Entrezgene);Acc:824046]
AT3G48890	MAPR3	1.37951	1.78e-25	membrane-associated progesterone binding protein 3 [Source:NCBI gene (formerly Entrezgene);Acc:824050]
AT3G49050	AT3G49050	1.07892	0.000196986	alpha/beta-Hydrolases superfamily protein [Source:NCBI gene (formerly Entrezgene);Acc:824066]
AT3G49100	AT3G49100	1.03926	4.52e-07	Signal recognition particle, SRP9/SRP14 subunit [Source:NCBI gene (formerly Entrezgene);Acc:824071]
AT3G49110	PRXCA	1.97803	2.85e-05	peroxidase CA [Source:NCBI gene (formerly Entrezgene);Acc:824072]
AT3G49120	PRXCB	1.60388	1.92e-13	peroxidase CB [Source:NCBI gene (formerly Entrezgene);Acc:824073]
AT3G49210	AT3G49210	1.19263	0.00617849	O-acyltransferase (WSD1-like) family protein [Source:NCBI gene (formerly Entrezgene);Acc:824082]
AT3G49320	AT3G49320	3.09441	2.04e-13	Metal-dependent protein hydrolase [Source:NCBI gene (formerly Entrezgene);Acc:824094]
AT3G49340	AT3G49340	3.25986	1.72e-07	Cysteine proteinases superfamily protein [Source:NCBI gene (formerly Entrezgene);Acc:824096]
AT3G49620	DIN11	3.62431	1.92e-25	2-oxoglutarate (2OG) and Fe(II)-dependent oxygenase superfamily protein [Source:NCBI gene (formerly Entrezgene);Acc:824124]
AT3G49780	PSK4	1.74587	5.52e-11	phytosulfokine 4 [Source:NCBI gene (formerly Entrezgene);Acc:824140]
AT3G50260	CEJ1	1.91156	1.69e-09	cooperatively regulated by ethylene and jasmonate 1 [Source:NCBI gene (formerly Entrezgene);Acc:824188]
AT3G50280	AT3G50280	2.52808	4.4e-07	HXXXD-type acyl-transferase family protein [Source:NCBI gene (formerly Entrezgene);Acc:824190]
AT3G50480	HR4	2.3761	2.68e-28	homolog of RPW8 4 [Source:NCBI gene (formerly Entrezgene);Acc:824212]
AT3G50490	NA	2.06393	1.5e-09	NA
AT3G50550	AT3G50550	1.17792	3.61e-15	uncharacterized protein [Source:NCBI gene (formerly Entrezgene);Acc:824219]
AT3G50770	CML41	3.1938	5.42e-15	calmodulin-like 41 [Source:NCBI gene (formerly Entrezgene);Acc:824241]
AT3G50800	AT3G50800	1.7376	0.00407125	uncharacterized protein [Source:NCBI gene (formerly Entrezgene);Acc:824244]
AT3G50900	AT3G50900	1.62286	1.69e-11	uncharacterized protein [Source:NCBI gene (formerly Entrezgene);Acc:824254]
AT3G50910	AT3G50910	1.58942	3.54e-14	netrin receptor DCC [Source:NCBI gene (formerly Entrezgene);Acc:824255]
AT3G50930	BCS1	2.77864	3.39e-23	cytochrome BC1 synthesi [Source:NCBI gene (formerly Entrezgene);Acc:824257]
AT3G51260	PAD1	1.30171	3.4e-37	20S proteasome alpha subunit PAD1 [Source:NCBI gene (formerly Entrezgene);Acc:824289]
AT3G51330	AT3G51330	1.81544	2.92e-12	Eukaryotic aspartyl protease family protein [Source:NCBI gene (formerly Entrezgene);Acc:824296]
AT3G51430	YLS2	1.95244	1.43e-25	Calcium-dependent phosphotriesterase superfamily protein [Source:NCBI gene (formerly Entrezgene);Acc:824306]
AT3G51440	AT3G51440	3.01405	3.47e-30	Calcium-dependent phosphotriesterase superfamily protein [Source:NCBI gene (formerly Entrezgene);Acc:824307]
AT3G51450	AT3G51450	2.937	1.51e-56	Calcium-dependent phosphotriesterase superfamily protein [Source:NCBI gene (formerly Entrezgene);Acc:824308]
AT3G51660	AT3G51660	2.56428	2.89e-56	Tautomerase/MIF superfamily protein [Source:NCBI gene (formerly Entrezgene);Acc:824329]
AT3G51670	AT3G51670	1.52154	4.14e-16	SEC14 cytosolic factor family protein / phosphoglyceride transfer family protein [Source:NCBI gene (formerly Entrezgene);Acc:824330]
AT3G51860	CAX3	1.56107	1.74e-06	cation exchanger 3 [Source:NCBI gene (formerly Entrezgene);Acc:824349]
AT3G51890	AT3G51890	1.16485	5.11e-17	Clathrin light chain protein [Source:NCBI gene (formerly Entrezgene);Acc:824352]
AT3G51940	AT3G51940	1.61934	0.00505136	oxidoreductase/transition metal ion-binding protein [Source:NCBI gene (formerly Entrezgene);Acc:824357]
AT3G51980	AT3G51980	1.49202	6.4e-10	ARM repeat superfamily protein [Source:NCBI gene (formerly Entrezgene);Acc:824361]
AT3G51990	AT3G51990	1.05914	0.00458927	Protein kinase superfamily protein [Source:NCBI gene (formerly Entrezgene);Acc:824362]
AT3G52190	PHF1	1.1104	0.00195137	phosphate transporter traffic facilitator1 [Source:NCBI gene (formerly Entrezgene);Acc:824384]
AT3G52400	SYP122	1.8248	2.94e-10	syntaxin of plants 122 [Source:NCBI gene (formerly Entrezgene);Acc:824405]
AT3G52470	AT3G52470	1.39987	1.19e-19	Late embryosis abundant (LEA) hydroxyproline-rich glycoprotein family [Source:NCBI gene (formerly Entrezgene);Acc:824412]
AT3G52748	AT3G52748	4.70418	6.33e-09	ncRNA [Source:NCBI gene (formerly Entrezgene);Acc:5008083]
AT3G52770	ZPR3	1.90523	0.000445741	binding protein [Source:NCBI gene (formerly Entrezgene);Acc:824443]
AT3G53120	VPS37-1	1.19827	3.7e-06	Modifier of rudimentary (Mod(r)) protein [Source:NCBI gene (formerly Entrezgene);Acc:824478]
AT3G53150	UGT73D1	4.34464	6.14e-08	UDP-glucosyl transferase 73D1 [Source:NCBI gene (formerly Entrezgene);Acc:824481]
AT3G53230	AtCDC48B	4.03616	2.63e-34	ATPase, AAA-type, CDC48 protein [Source:NCBI gene (formerly Entrezgene);Acc:824489]
AT3G53232	RTFL1	3.40584	0.000587674	ROTUNDIFOLIA like 1 [Source:NCBI gene (formerly Entrezgene);Acc:2745963]
AT3G53260	PAL2	1.00946	7.31e-07	phenylalanine ammonia-lyase 2 [Source:NCBI gene (formerly Entrezgene);Acc:824493]
AT3G53600	AT3G53600	2.88013	0.00424388	C2H2-type zinc finger family protein [Source:NCBI gene (formerly Entrezgene);Acc:824528]
AT3G53780	RBL4	1.11182	1.78e-09	RHOMBOID-like protein 4 [Source:NCBI gene (formerly Entrezgene);Acc:824545]
AT3G53810	AT3G53810	1.51197	8.35e-06	Concanavalin A-like lectin protein kinase family protein [Source:NCBI gene (formerly Entrezgene);Acc:824548]
AT3G53970	AT3G53970	1.27849	8.58e-16	proteasome inhibitor-like protein [Source:NCBI gene (formerly Entrezgene);Acc:824564]
AT3G54150	AT3G54150	2.47284	5.61e-13	S-adenosyl-L-methionine-dependent methyltransferases superfamily protein [Source:NCBI gene (formerly Entrezgene);Acc:824582]
AT3G54500	AT3G54500	1.38254	0.00359582	agglutinin-like protein [Source:NCBI gene (formerly Entrezgene);Acc:824615]
AT3G54640	TSA1	2.06271	2.74e-58	tryptophan synthase alpha chain [Source:NCBI gene (formerly Entrezgene);Acc:824629]
AT3G54810	BME3	1.24343	4.57e-09	Plant-specific GATA-type zinc finger transcription factor family protein [Source:NCBI gene (formerly Entrezgene);Acc:824646]
AT3G54950	pPLAIIIbeta	1.14404	3.74e-05	patatin-like protein 6 [Source:NCBI gene (formerly Entrezgene);Acc:824660]
AT3G54960	PDIL1-3	2.58077	5.65e-45	PDI-like 1-3 [Source:NCBI gene (formerly Entrezgene);Acc:824661]
AT3G55470	AT3G55470	1.78035	3.02e-19	Calcium-dependent lipid-binding (CaLB domain) family protein [Source:NCBI gene (formerly Entrezgene);Acc:824713]
AT3G55560	AGF2	1.1677	0.00681632	AT-hook protein of GA feedback 2 [Source:NCBI gene (formerly Entrezgene);Acc:824721]
AT3G55880	SUE4	1.17857	2.81e-13	Alpha/beta hydrolase related protein [Source:NCBI gene (formerly Entrezgene);Acc:824754]
AT3G55890	AT3G55890	3.04653	0.0023016	Yippee family putative zinc-binding protein [Source:NCBI gene (formerly Entrezgene);Acc:824755]
AT3G55950	CCR3	2.01018	4.53e-05	CRINKLY4 related 3 [Source:NCBI gene (formerly Entrezgene);Acc:824761]
AT3G55960	AT3G55960	1.28648	8.77e-15	Haloacid dehalogenase-like hydrolase (HAD) superfamily protein [Source:NCBI gene (formerly Entrezgene);Acc:824762]
AT3G55970	JRG21	4.16763	3.82e-29	jasmonate-regulated 21 [Source:NCBI gene (formerly Entrezgene);Acc:824763]
AT3G56170	CAN	1.45094	6.06e-10	Ca-2+ dependent nuclease [Source:NCBI gene (formerly Entrezgene);Acc:824783]
AT3G56200	AT3G56200	1.1343	2.05e-12	Transmembrane amino acid transporter family protein [Source:NCBI gene (formerly Entrezgene);Acc:824786]
AT3G56290	AT3G56290	1.26335	7.15e-13	potassium transporter [Source:NCBI gene (formerly Entrezgene);Acc:824796]
AT3G56891	AT3G56891	3.65499	0.000106794	Heavy metal transport/detoxification superfamily protein [Source:NCBI gene (formerly Entrezgene);Acc:6240272]
AT3G57090	BIGYIN	1.35321	1.34e-22	Tetratricopeptide repeat (TPR)-like superfamily protein [Source:NCBI gene (formerly Entrezgene);Acc:824876]
AT3G57240	BG3	1.33321	0.000174329	beta-1,3-glucanase 3 [Source:NCBI gene (formerly Entrezgene);Acc:824891]
AT3G57260	BGL2	4.55189	4.52e-49	beta-1,3-glucanase 2 [Source:NCBI gene (formerly Entrezgene);Acc:824893]
AT3G57270	BG1	4.96748	9.97e-05	beta-1,3-glucanase 1 [Source:NCBI gene (formerly Entrezgene);Acc:824894]
AT3G57280	AT3G57280	1.29684	3.15e-34	Transmembrane proteins 14C [Source:NCBI gene (formerly Entrezgene);Acc:824895]
AT3G57360	AT3G57360	1.33185	0.00647029	tRNA-splicing endonuclease subunit [Source:NCBI gene (formerly Entrezgene);Acc:824903]
AT3G57390	AGL18	1.19784	0.00131354	AGAMOUS-like 18 [Source:NCBI gene (formerly Entrezgene);Acc:824906]
AT3G57450	AT3G57450	1.19461	8.57e-07	uncharacterized protein [Source:NCBI gene (formerly Entrezgene);Acc:28719408]
AT3G57460	AT3G57460	3.37456	1.21e-20	catalytic/ metal ion binding / metalloendopeptidase/ zinc ion binding protein [Source:NCBI gene (formerly Entrezgene);Acc:824913]
AT3G57465	AT3G57465	2.87462	0.0016187	zinc-metallopeptidase, peroxisomal protein [Source:NCBI gene (formerly Entrezgene);Acc:28719409]
AT3G57550	AGK2	1.27738	2.93e-09	guanylate kinase [Source:NCBI gene (formerly Entrezgene);Acc:824922]
AT3G57880	AT3G57880	2.66874	4.77e-09	Calcium-dependent lipid-binding (CaLB domain) plant phosphoribosyltransferase family protein [Source:NCBI gene (formerly Entrezgene);Acc:824957]
AT3G57950	AT3G57950	4.01324	2.34e-05	cotton fiber protein [Source:NCBI gene (formerly Entrezgene);Acc:824964]
AT3G58270	AT3G58270	1.66097	8.18e-05	phospholipase-like protein (PEARLI 4) with TRAF-like domain protein [Source:NCBI gene (formerly Entrezgene);Acc:824996]
AT3G58600	AT3G58600	1.3796	4.73e-09	Adaptin ear-binding coat-associated protein 1 NECAP-1 [Source:NCBI gene (formerly Entrezgene);Acc:825029]
AT3G59220	PRN	3.123	3.54e-08	pirin [Source:NCBI gene (formerly Entrezgene);Acc:825091]
AT3G59660	AT3G59660	1.57353	2.98e-15	C2 domain-containing protein / GRAM domain-containing protein [Source:NCBI gene (formerly Entrezgene);Acc:825135]
AT3G59700	HLECRK	1.85315	6.98e-06	lectin-receptor kinase [Source:NCBI gene (formerly Entrezgene);Acc:825139]
AT3G59880	AT3G59880	2.53314	6.28e-10	uncharacterized protein [Source:NCBI gene (formerly Entrezgene);Acc:825158]
AT3G60260	AT3G60260	1.62007	6.99e-10	ELMO/CED-12 family protein [Source:NCBI gene (formerly Entrezgene);Acc:825197]
AT3G60415	AT3G60415	1.72392	2.82e-19	phosphoglycerate mutase family protein [Source:NCBI gene (formerly Entrezgene);Acc:28719419]
AT3G60450	AT3G60450	2.05007	3.14e-34	Phosphoglycerate mutase family protein [Source:NCBI gene (formerly Entrezgene);Acc:825216]
AT3G60520	AT3G60520	1.87843	6.98e-12	zinc ion-binding protein [Source:NCBI gene (formerly Entrezgene);Acc:825223]
AT3G60540	AT3G60540	3.84333	8.83e-50	Preprotein translocase Sec, Sec61-beta subunit protein [Source:NCBI gene (formerly Entrezgene);Acc:825225]
AT3G60820	PBF1	1.19001	8.84e-27	N-terminal nucleophile aminohydrolases (Ntn hydrolases) superfamily protein [Source:NCBI gene (formerly Entrezgene);Acc:825253]
AT3G60966	AT3G60966	3.35182	9.03e-17	RING/U-box superfamily protein [Source:NCBI gene (formerly Entrezgene);Acc:3769752]
AT3G61190	BAP1	1.95895	1.79e-05	BON association protein 1 [Source:NCBI gene (formerly Entrezgene);Acc:825291]
AT3G61198	AT3G61198	2.31441	4.07e-05	ncRNA [Source:NCBI gene (formerly Entrezgene);Acc:5008103]
AT3G61390	AT3G61390	3.79033	0.00155309	RING/U-box superfamily protein [Source:NCBI gene (formerly Entrezgene);Acc:825311]
AT3G61630	CRF6	1.03383	0.00138608
AT3G62150	ABCB21	1.38471	0.00930225	P-glycoprotein 21 [Source:NCBI gene (formerly Entrezgene);Acc:825388]
AT3G62590	AT3G62590	1.67872	0.00147609	alpha/beta-Hydrolases superfamily protein [Source:NCBI gene (formerly Entrezgene);Acc:825433]
AT3G62600	ATERDJ3B	2.18537	4.57e-73	DNAJ heat shock family protein [Source:NCBI gene (formerly Entrezgene);Acc:825434]
AT3G62830	AUD1	1.11162	2e-11	NAD(P)-binding Rossmann-fold superfamily protein [Source:NCBI gene (formerly Entrezgene);Acc:825458]
AT3G63010	GID1B	3.07415	1.13e-17	alpha/beta-Hydrolases superfamily protein [Source:NCBI gene (formerly Entrezgene);Acc:825476]
AT3G63030	MBD4	1.3372	1.92e-14	methyl-CPG-binding domain 4 [Source:NCBI gene (formerly Entrezgene);Acc:825478]
AT3G63060	EDL3	3.20902	0.000689637	EID1-like 3 [Source:NCBI gene (formerly Entrezgene);Acc:825481]
AT3G63270	AT3G63270	1.09105	0.00307207	nuclease [Source:NCBI gene (formerly Entrezgene);Acc:825502]
AT3G63380	AT3G63380	3.50656	6.69e-16	ATPase E1-E2 type family protein / haloacid dehalogenase-like hydrolase family protein [Source:NCBI gene (formerly Entrezgene);Acc:825513]
AT3G63420	GG1	1.32599	1.35e-14	Ggamma-subunit 1 [Source:NCBI gene (formerly Entrezgene);Acc:825517]
AT4G00305	AT4G00305	3.33556	0.000884791	RING/U-box superfamily protein [Source:NCBI gene (formerly Entrezgene);Acc:827340]
AT4G00500	AT4G00500	1.41948	6.51e-05	alpha/beta-Hydrolases superfamily protein [Source:NCBI gene (formerly Entrezgene);Acc:827973]
AT4G00700	AT4G00700	4.03669	1.06e-17	C2 calcium/lipid-binding plant phosphoribosyltransferase family protein [Source:NCBI gene (formerly Entrezgene);Acc:828031]
AT4G00955	AT4G00955	1.21624	0.000224652	wall-associated receptor kinase-like protein [Source:NCBI gene (formerly Entrezgene);Acc:827942]
AT4G00960	AT4G00960	1.95328	0.00668156	Protein kinase superfamily protein [Source:NCBI gene (formerly Entrezgene);Acc:827937]
AT4G01010	CNGC13	1.48984	1.03e-05	cyclic nucleotide-gated channel 13 [Source:NCBI gene (formerly Entrezgene);Acc:826427]
AT4G01660	ABC1	1.54621	2.94e-05	ABC transporter 1 [Source:NCBI gene (formerly Entrezgene);Acc:828127]
AT4G01700	AT4G01700	2.08992	1.62e-23	Chitinase family protein [Source:NCBI gene (formerly Entrezgene);Acc:828131]
AT4G01720	WRKY47	1.26437	0.00253892	WRKY family transcription factor [Source:NCBI gene (formerly Entrezgene);Acc:828001]
AT4G01750	RGXT2	1.16698	5.54e-07	rhamnogalacturonan xylosyltransferase 2 [Source:NCBI gene (formerly Entrezgene);Acc:827905]
AT4G01810	AT4G01810	1.17494	1.26e-10	Sec23/Sec24 protein transport family protein [Source:NCBI gene (formerly Entrezgene);Acc:828105]
AT4G01850	SAM-2	1.08516	4.77e-21	S-adenosylmethionine synthetase 2 [Source:NCBI gene (formerly Entrezgene);Acc:826987]
AT4G01870	AT4G01870	1.13936	2.92e-07	tolB protein-like protein [Source:NCBI gene (formerly Entrezgene);Acc:828228]
AT4G01895	AT4G01895	2.53884	2.19e-12	systemic acquired resistance (SAR) regulator protein NIMIN-1-like protein [Source:NCBI gene (formerly Entrezgene);Acc:827073]
AT4G02195	SYP42	1.18209	0.000360551	syntaxin of plants 42 [Source:NCBI gene (formerly Entrezgene);Acc:827505]
AT4G02220	AT4G02220	1.29568	3.52e-13	zinc finger (MYND type) family protein / programmed cell death 2 C-terminal domain-containing protein [Source:NCBI gene (formerly Entrezgene);Acc:828106]
AT4G02330	ATPMEPCRB	2.41114	7.69e-08	Plant invertase/pectin methylesterase inhibitor superfamily [Source:NCBI gene (formerly Entrezgene);Acc:828064]
AT4G02380	SAG21	2.79727	7.73e-24	senescence-associated 21 [Source:NCBI gene (formerly Entrezgene);Acc:828053]
AT4G02520	GSTF2	2.68023	5.14e-35	glutathione S-transferase PHI 2 [Source:NCBI gene (formerly Entrezgene);Acc:827931]
AT4G02730	WDR5b	1.01967	0.00410821	Transducin/WD40 repeat-like superfamily protein [Source:NCBI gene (formerly Entrezgene);Acc:828189]
AT4G02890	UBQ14	1.01659	3.22e-17	Ubiquitin family protein [Source:NCBI gene (formerly Entrezgene);Acc:828148]
AT4G03255	NA	5.34775	0.00670221	NA
AT4G03320	Tic20-IV	3.27151	4.41e-20	translocon at the inner envelope membrane of chloroplasts 20-IV [Source:NCBI gene (formerly Entrezgene);Acc:827972]
AT4G03420	AT4G03420	1.01172	5.68e-07
AT4G03450	AT4G03450	2.71275	1.86e-23	Ankyrin repeat family protein [Source:NCBI gene (formerly Entrezgene);Acc:827913]
AT4G03540	AT4G03540	5.08192	0.00289533	Uncharacterized protein family (UPF0497) [Source:NCBI gene (formerly Entrezgene);Acc:825651]
AT4G04490	CRK36	2.92928	1.99e-15	cysteine-rich RLK (RECEPTOR-like protein kinase) 36 [Source:NCBI gene (formerly Entrezgene);Acc:825779]
AT4G04500	CRK37	2.64551	9.93e-05	cysteine-rich RLK (RECEPTOR-like protein kinase) 37 [Source:NCBI gene (formerly Entrezgene);Acc:825780]
AT4G04510	CRK38	4.39973	2.41e-09	cysteine-rich RLK (RECEPTOR-like protein kinase) 38 [Source:NCBI gene (formerly Entrezgene);Acc:825781]
AT4G04540	CRK39	4.19058	6.98e-15	cysteine-rich RLK (RECEPTOR-like protein kinase) 39 [Source:NCBI gene (formerly Entrezgene);Acc:825785]
AT4G04570	CRK40	1.26906	4.73e-13	cysteine-rich RLK (RECEPTOR-like protein kinase) 40 [Source:NCBI gene (formerly Entrezgene);Acc:825789]
AT4G05020	NDB2	3.02366	1.13e-24	NAD(P)H dehydrogenase B2 [Source:NCBI gene (formerly Entrezgene);Acc:825844]
AT4G05030	AT4G05030	4.47643	1.13e-07	Copper transport protein family [Source:NCBI gene (formerly Entrezgene);Acc:825845]
AT4G05050	UBQ11	1.17599	3.83e-35	ubiquitin 11 [Source:NCBI gene (formerly Entrezgene);Acc:825847]
AT4G05390	RFNR1	1.31068	1.68e-09	root FNR 1 [Source:NCBI gene (formerly Entrezgene);Acc:825887]
AT4G08180	ORP1C	1.30927	8.64e-08	OSBP(oxysterol binding protein)-related protein 1C [Source:NCBI gene (formerly Entrezgene);Acc:826368]
AT4G08230	AT4G08230	1.64729	4.35e-33	glycine-rich protein [Source:NCBI gene (formerly Entrezgene);Acc:826373]
AT4G08290	UMAMIT20	1.16683	6.09e-07	nodulin MtN21 /EamA-like transporter family protein [Source:NCBI gene (formerly Entrezgene);Acc:826383]
AT4G08555	AT4G08555	2.46056	1.55e-19	uncharacterized protein [Source:NCBI gene (formerly Entrezgene);Acc:826416]
AT4G08770	Prx37	1.63672	2.52e-08	Peroxidase superfamily protein [Source:NCBI gene (formerly Entrezgene);Acc:826447]
AT4G08850	AT4G08850	1.17187	7.43e-15	Leucine-rich repeat receptor-like protein kinase family protein [Source:NCBI gene (formerly Entrezgene);Acc:826456]
AT4G08870	ARGAH2	2.64834	1.67e-75	Arginase/deacetylase superfamily protein [Source:NCBI gene (formerly Entrezgene);Acc:826458]
AT4G08960	AT4G08960	1.06861	6.99e-05	phosphotyrosyl phosphatase activator (PTPA) family protein [Source:NCBI gene (formerly Entrezgene);Acc:826474]
AT4G09215	NA	3.12742	1.4e-08	NA
AT4G09570	CPK4	1.01975	3.39e-12	calcium-dependent protein kinase 4 [Source:NCBI gene (formerly Entrezgene);Acc:826541]
AT4G09750	AT4G09750	2.65333	5.66e-15	NAD(P)-binding Rossmann-fold superfamily protein [Source:NCBI gene (formerly Entrezgene);Acc:826563]
AT4G10040	CYTC-2	1.60206	1.23e-16	cytochrome c-2 [Source:NCBI gene (formerly Entrezgene);Acc:826595]
AT4G10110	AT4G10110	1.06185	3.71e-05	RNA-binding (RRM/RBD/RNP motifs) family protein [Source:NCBI gene (formerly Entrezgene);Acc:826602]
AT4G10390	AT4G10390	2.97021	1.88e-05	Protein kinase superfamily protein [Source:NCBI gene (formerly Entrezgene);Acc:826631]
AT4G10500	AT4G10500	3.37729	8.56e-17	2-oxoglutarate (2OG) and Fe(II)-dependent oxygenase superfamily protein [Source:NCBI gene (formerly Entrezgene);Acc:826642]
AT4G10860	AT4G10860	3.60991	4.11e-05	uncharacterized protein [Source:NCBI gene (formerly Entrezgene);Acc:826683]
AT4G10960	UGE5	1.86193	5.14e-06	UDP-D-glucose/UDP-D-galactose 4-epimerase 5 [Source:NCBI gene (formerly Entrezgene);Acc:826696]
AT4G11220	BTI2	1.01723	7.52e-14	VIRB2-interacting protein 2 [Source:NCBI gene (formerly Entrezgene);Acc:826724]
AT4G11350	AT4G11350	3.26337	9.18e-05	transferring glycosyl group transferase (DUF604) [Source:NCBI gene (formerly Entrezgene);Acc:826737]
AT4G11655	AT4G11655	3.57491	2.91e-05	Uncharacterized protein family (UPF0497) [Source:NCBI gene (formerly Entrezgene);Acc:2745700]
AT4G11740	SAY1	1.054	1.07e-08	Ubiquitin-like superfamily protein [Source:NCBI gene (formerly Entrezgene);Acc:826779]
AT4G11850	PLDGAMMA1	1.09439	1.23e-14	phospholipase D gamma 1 [Source:NCBI gene (formerly Entrezgene);Acc:826791]
AT4G11890	ARCK1	3.12763	2.24e-22	Protein kinase superfamily protein [Source:NCBI gene (formerly Entrezgene);Acc:826796]
AT4G11910	AT4G11910	1.7726	1.74e-08	STAY-GREEN-like protein [Source:NCBI gene (formerly Entrezgene);Acc:826798]
AT4G12130	AT4G12130	1.56039	0.000378591	Glycine cleavage T-protein family [Source:NCBI gene (formerly Entrezgene);Acc:826821]
AT4G12400	Hop3	4.18783	1.1e-20	stress-inducible protein [Source:NCBI gene (formerly Entrezgene);Acc:826849]
AT4G12480	EARLI1	2.12298	1.48e-19	Bifunctional inhibitor/lipid-transfer protein/seed storage 2S albumin superfamily protein [Source:NCBI gene (formerly Entrezgene);Acc:826860]
AT4G12490	AT4G12490	2.23164	4.91e-13	Bifunctional inhibitor/lipid-transfer protein/seed storage 2S albumin superfamily protein [Source:NCBI gene (formerly Entrezgene);Acc:826861]
AT4G12500	AT4G12500	1.38749	3.38e-07	Bifunctional inhibitor/lipid-transfer protein/seed storage 2S albumin superfamily protein [Source:NCBI gene (formerly Entrezgene);Acc:826862]
AT4G12720	NUDT7	2.26747	2.31e-31	MutT/nudix family protein [Source:NCBI gene (formerly Entrezgene);Acc:826884]
AT4G12735	AT4G12735	5.2759	1.66e-20	uncharacterized protein [Source:NCBI gene (formerly Entrezgene);Acc:2745703]
AT4G12790	AT4G12790	1.01572	2.13e-13	P-loop containing nucleoside triphosphate hydrolases superfamily protein [Source:NCBI gene (formerly Entrezgene);Acc:826891]
AT4G13110	AT4G13110	1.20151	1.97e-05	BSD domain-containing protein [Source:NCBI gene (formerly Entrezgene);Acc:826925]
AT4G13180	AT4G13180	1.37533	7.74e-09	NAD(P)-binding Rossmann-fold superfamily protein [Source:NCBI gene (formerly Entrezgene);Acc:826932]
AT4G13890	EDA36	4.79517	0.000705455	Pyridoxal phosphate (PLP)-dependent transferases superfamily protein [Source:NCBI gene (formerly Entrezgene);Acc:827024]
AT4G14220	RHF1A	1.37739	5.34e-15	RING-H2 group F1A [Source:NCBI gene (formerly Entrezgene);Acc:827062]
AT4G14365	XBAT34	2.18789	9.61e-34	uncharacterized protein [Source:NCBI gene (formerly Entrezgene);Acc:827080]
AT4G14370	AT4G14370	2.98558	2.04e-05	Disease resistance protein (TIR-NBS-LRR class) family [Source:NCBI gene (formerly Entrezgene);Acc:827081]
AT4G14420	AT4G14420	1.41503	2.96e-50	HR-like lesion-inducing protein-like protein [Source:NCBI gene (formerly Entrezgene);Acc:827087]
AT4G14450	AT4G14450	2.88123	1.08e-05	uncharacterized protein [Source:NCBI gene (formerly Entrezgene);Acc:827090]
AT4G14640	CAM8	1.95851	9.21e-05	calmodulin 8 [Source:NCBI gene (formerly Entrezgene);Acc:827114]
AT4G14690	ELIP2	6.44622	6.56e-05	Chlorophyll A-B binding family protein [Source:NCBI gene (formerly Entrezgene);Acc:827119]
AT4G14746	AT4G14746	1.68415	1.09e-12	neurogenic locus notch-like protein [Source:NCBI gene (formerly Entrezgene);Acc:827129]
AT4G14800	PBD2	1.68135	5.74e-55	20S proteasome beta subunit D2 [Source:NCBI gene (formerly Entrezgene);Acc:827135]
AT4G15120	AT4G15120	2.98566	0.00438964	VQ motif-containing protein [Source:NCBI gene (formerly Entrezgene);Acc:827178]
AT4G15165	AT4G15165	1.92464	0.00957932	N-terminal nucleophile aminohydrolases (Ntn hydrolases) superfamily protein [Source:NCBI gene (formerly Entrezgene);Acc:10723067]
AT4G15420	AT4G15420	1.73463	3.45e-09	Ubiquitin fusion degradation UFD1 family protein [Source:NCBI gene (formerly Entrezgene);Acc:827213]
AT4G15610	AT4G15610	1.34908	2.42e-10	Uncharacterized protein family (UPF0497) [Source:NCBI gene (formerly Entrezgene);Acc:827238]
AT4G15955	AT4G15955	1.06386	0.000303459	alpha/beta-Hydrolases superfamily protein [Source:NCBI gene (formerly Entrezgene);Acc:827278]
AT4G15975	AT4G15975	1.7328	0.00221344	RING/U-box superfamily protein [Source:NCBI gene (formerly Entrezgene);Acc:827281]
AT4G16260	AT4G16260	3.19149	7.75e-38	Glycosyl hydrolase superfamily protein [Source:NCBI gene (formerly Entrezgene);Acc:827320]
AT4G16460	AT4G16460	1.76239	0.00296907	zinc finger CCCH domain protein [Source:NCBI gene (formerly Entrezgene);Acc:827344]
AT4G16660	AT4G16660	1.90269	4.98e-37	heat shock protein 70 (Hsp 70) family protein [Source:NCBI gene (formerly Entrezgene);Acc:827367]
AT4G16760	ACX1	1.35819	1.03e-22	acyl-CoA oxidase 1 [Source:NCBI gene (formerly Entrezgene);Acc:827381]
AT4G16790	AT4G16790	1.37776	8.32e-06	hydroxyproline-rich glycoprotein family protein [Source:NCBI gene (formerly Entrezgene);Acc:827385]
AT4G16840	AT4G16840	1.25086	3.38e-06	uncharacterized protein [Source:NCBI gene (formerly Entrezgene);Acc:827391]
AT4G17010	AT4G17010	1.07571	0.000241045	transcription factor IIIB [Source:NCBI gene (formerly Entrezgene);Acc:827409]
AT4G17070	AT4G17070	1.54054	5e-12	peptidyl-prolyl cis-trans isomerase [Source:NCBI gene (formerly Entrezgene);Acc:827415]
AT4G17230	SCL13	1.06245	8e-07	SCARECROW-like 13 [Source:NCBI gene (formerly Entrezgene);Acc:827435]
AT4G17500	ERF-1	1.49044	4.35e-11	ethylene responsive element binding factor 1 [Source:NCBI gene (formerly Entrezgene);Acc:827464]
AT4G17615	CBL1	1.39664	6.38e-12	calcineurin B-like protein 1 [Source:NCBI gene (formerly Entrezgene);Acc:827481]
AT4G17670	AT4G17670	3.50822	2.98e-28	senescence-associated family protein (DUF581) [Source:NCBI gene (formerly Entrezgene);Acc:827487]
AT4G17720	AT4G17720	1.78528	9.25e-26	RNA-binding (RRM/RBD/RNP motifs) family protein [Source:NCBI gene (formerly Entrezgene);Acc:827493]
AT4G17900	AT4G17900	1.21284	1.24e-10	PLATZ transcription factor family protein [Source:NCBI gene (formerly Entrezgene);Acc:827514]
AT4G18010	IP5PII	1.76149	4.87e-12	myo-inositol polyphosphate 5-phosphatase 2 [Source:NCBI gene (formerly Entrezgene);Acc:827526]
AT4G18170	WRKY28	2.50449	0.000325695	WRKY DNA-binding protein 28 [Source:NCBI gene (formerly Entrezgene);Acc:827542]
AT4G18250	AT4G18250	2.12537	7.38e-08	receptor Serine/Threonine kinase-like protein [Source:NCBI gene (formerly Entrezgene);Acc:827551]
AT4G18253	AT4G18253	3.56127	1.47e-49	receptor Serine/Threonine kinase-like protein [Source:NCBI gene (formerly Entrezgene);Acc:28720145]
AT4G18430	RABA1e	3.1253	5.2e-10	RAB GTPase homolog A1E [Source:NCBI gene (formerly Entrezgene);Acc:827574]
AT4G18580	AT4G18580	1.13487	3.65e-06	uncharacterized protein [Source:NCBI gene (formerly Entrezgene);Acc:827590]
AT4G18630	AT4G18630	2.8185	1.88e-06
AT4G18880	HSF A4A	1.02437	6.08e-06	heat shock transcription factor A4A [Source:NCBI gene (formerly Entrezgene);Acc:827622]
AT4G18890	BEH3	1.83777	1.3e-06	BES1/BZR1 homolog 3 [Source:NCBI gene (formerly Entrezgene);Acc:827623]
AT4G18990	XTH29	4.48048	0.00051278	xyloglucan endotransglucosylase/hydrolase 29 [Source:NCBI gene (formerly Entrezgene);Acc:827635]
AT4G19006	AT4G19006	1.3724	2.28e-17	Proteasome component (PCI) domain protein [Source:NCBI gene (formerly Entrezgene);Acc:827638]
AT4G19045	AT4G19045	1.45418	8.53e-07	Mob1/phocein family protein [Source:NCBI gene (formerly Entrezgene);Acc:7922308]
AT4G19140	AT4G19140	1.07316	0.00016302	exopolysaccharide production negative regulator [Source:NCBI gene (formerly Entrezgene);Acc:827652]
AT4G19370	AT4G19370	1.9613	2.12e-07	chitin synthase, putative (DUF1218) [Source:NCBI gene (formerly Entrezgene);Acc:827678]
AT4G19810	ChiC	2.93987	1.09e-07	Glycosyl hydrolase family protein with chitinase insertion domain-containing protein [Source:NCBI gene (formerly Entrezgene);Acc:827725]
AT4G20000	AT4G20000	2.77202	0.000525574	VQ motif-containing protein [Source:NCBI gene (formerly Entrezgene);Acc:827745]
AT4G20110	VSR7	2.03774	1.45e-11	VACUOLAR SORTING RECEPTOR 7 [Source:NCBI gene (formerly Entrezgene);Acc:827757]
AT4G20320	AT4G20320	1.57744	0.00167689	CTP synthase family protein [Source:NCBI gene (formerly Entrezgene);Acc:827780]
AT4G20830	AT4G20830	1.44265	1.8e-19	FAD-binding Berberine family protein [Source:NCBI gene (formerly Entrezgene);Acc:827831]
AT4G20860	AT4G20860	1.18999	3.22e-08	FAD-binding Berberine family protein [Source:NCBI gene (formerly Entrezgene);Acc:827834]
AT4G21120	AAT1	1.80925	3.45e-05	amino acid transporter 1 [Source:NCBI gene (formerly Entrezgene);Acc:827860]
AT4G21400	CRK28	1.78422	0.0054583	cysteine-rich RLK (RECEPTOR-like protein kinase) 28 [Source:NCBI gene (formerly Entrezgene);Acc:827892]
AT4G21580	AT4G21580	1.42685	3e-23	oxidoreductase, zinc-binding dehydrogenase family protein [Source:NCBI gene (formerly Entrezgene);Acc:828243]
AT4G21800	QQT2	1.19863	7.12e-10	P-loop containing nucleoside triphosphate hydrolases superfamily protein [Source:NCBI gene (formerly Entrezgene);Acc:828268]
AT4G21830	MSRB7	6.05055	1.77e-49	methionine sulfoxide reductase B7 [Source:NCBI gene (formerly Entrezgene);Acc:828271]
AT4G21840	MSRB8	5.81764	1.12e-34	methionine sulfoxide reductase B8 [Source:NCBI gene (formerly Entrezgene);Acc:828272]
AT4G21850	MSRB9	4.52798	8.72e-42	methionine sulfoxide reductase B9 [Source:NCBI gene (formerly Entrezgene);Acc:828273]
AT4G21865	AT4G21865	2.48549	1.42e-06	uncharacterized protein [Source:NCBI gene (formerly Entrezgene);Acc:828275]
AT4G21903	AT4G21903	2.46076	4.35e-09	MATE efflux family protein [Source:NCBI gene (formerly Entrezgene);Acc:6241480]
AT4G21920	AT4G21920	1.6591	0.00486065	uncharacterized protein [Source:NCBI gene (formerly Entrezgene);Acc:828281]
AT4G21950	AT4G21950	3.7806	0.00872904	uncharacterized protein [Source:NCBI gene (formerly Entrezgene);Acc:828284]
AT4G21980	APG8A	1.41093	7.67e-17	Ubiquitin-like superfamily protein [Source:NCBI gene (formerly Entrezgene);Acc:828287]
AT4G22530	AT4G22530	1.92533	1.04e-17	S-adenosyl-L-methionine-dependent methyltransferases superfamily protein [Source:NCBI gene (formerly Entrezgene);Acc:828348]
AT4G22590	TPPG	1.10068	1.49e-06	Haloacid dehalogenase-like hydrolase (HAD) superfamily protein [Source:NCBI gene (formerly Entrezgene);Acc:828355]
AT4G22680	MYB85	6.05915	1.21e-05	myb domain protein 85 [Source:NCBI gene (formerly Entrezgene);Acc:828364]
AT4G22770	AT4G22770	1.17562	0.000252854	AT hook motif DNA-binding family protein [Source:NCBI gene (formerly Entrezgene);Acc:828376]
AT4G22920	NYE1	1.12614	1.07e-08	non-yellowing 1 [Source:NCBI gene (formerly Entrezgene);Acc:828391]
AT4G23010	UTR2	1.26032	8.11e-05	UDP-galactose transporter 2 [Source:NCBI gene (formerly Entrezgene);Acc:828400]
AT4G23030	AT4G23030	4.12025	1.09e-07	MATE efflux family protein [Source:NCBI gene (formerly Entrezgene);Acc:828402]
AT4G23140	CRK6	2.49404	4.6e-20	cysteine-rich RLK (RECEPTOR-like protein kinase) 6 [Source:NCBI gene (formerly Entrezgene);Acc:828413]
AT4G23150	CRK7	3.89845	4.87e-19	cysteine-rich RLK (RECEPTOR-like protein kinase) 7 [Source:NCBI gene (formerly Entrezgene);Acc:828414]
AT4G23190	CRK11	1.6667	5.03e-08	cysteine-rich RLK (RECEPTOR-like protein kinase) 11 [Source:NCBI gene (formerly Entrezgene);Acc:828418]
AT4G23200	CRK12	3.40309	1.21e-06	cysteine-rich RLK (RECEPTOR-like protein kinase) 12 [Source:NCBI gene (formerly Entrezgene);Acc:828419]
AT4G23210	CRK13	2.4487	1.33e-15	cysteine-rich RLK (RECEPTOR-like protein kinase) 13 [Source:NCBI gene (formerly Entrezgene);Acc:828420]
AT4G23220	CRK14	1.6611	1.06e-13	cysteine-rich RECEPTOR-like kinase [Source:NCBI gene (formerly Entrezgene);Acc:828421]
AT4G23230	CRK15	1.50199	0.00338522	cysteine-rich RECEPTOR-like kinase [Source:NCBI gene (formerly Entrezgene);Acc:828422]
AT4G23320	CRK24	1.9579	0.00116425	cysteine-rich RLK (RECEPTOR-like protein kinase) 24 [Source:NCBI gene (formerly Entrezgene);Acc:828431]
AT4G23470	AT4G23470	1.35377	4.12e-18	PLAC8 family protein [Source:NCBI gene (formerly Entrezgene);Acc:828446]
AT4G23570	SGT1A	1.08521	1.32e-14	phosphatase-like protein [Source:NCBI gene (formerly Entrezgene);Acc:828457]
AT4G23810	WRKY53	1.69457	5.96e-05	WRKY family transcription factor [Source:NCBI gene (formerly Entrezgene);Acc:828481]
AT4G23850	LACS4	1.3757	7.42e-28	AMP-dependent synthetase and ligase family protein [Source:NCBI gene (formerly Entrezgene);Acc:828484]
AT4G23885	AT4G23885	2.99484	2.56e-31	uncharacterized protein [Source:NCBI gene (formerly Entrezgene);Acc:828488]
AT4G24000	CSLG2	1.58511	9.55e-05	cellulose synthase like G2 [Source:NCBI gene (formerly Entrezgene);Acc:828500]
AT4G24190	SHD	1.9955	1.03e-59	Chaperone protein htpG family protein [Source:NCBI gene (formerly Entrezgene);Acc:828520]
AT4G24200	AT4G24200	1.06364	0.00905486	Transcription elongation factor (TFIIS) family protein [Source:NCBI gene (formerly Entrezgene);Acc:828521]
AT4G24340	AT4G24340	3.21185	3.83e-05	Phosphorylase superfamily protein [Source:NCBI gene (formerly Entrezgene);Acc:828537]
AT4G24690	NBR1	1.24302	7.13e-21	ubiquitin-associated (UBA)/TS-N domain-containing protein / octicosapeptide/Phox/Bemp1 (PB1) domain-containing protein [Source:NCBI gene (formerly Entrezgene);Acc:828571]
AT4G24820	AT4G24820	1.20802	2.15e-28	26S proteasome regulatory subunit Rpn7 [Source:NCBI gene (formerly Entrezgene);Acc:828585]
AT4G24840	AT4G24840	1.23751	2.92e-05	oligomeric golgi complex subunit-like protein [Source:NCBI gene (formerly Entrezgene);Acc:828587]
AT4G24920	AT4G24920	1.82703	2.62e-72	secE/sec61-gamma protein transport protein [Source:NCBI gene (formerly Entrezgene);Acc:828594]
AT4G25000	AMY1	2.33579	3.98e-10	alpha-amylase-like protein [Source:NCBI gene (formerly Entrezgene);Acc:828603]
AT4G25070	AT4G25070	3.23732	1.89e-09	caldesmon-like protein [Source:NCBI gene (formerly Entrezgene);Acc:828610]
AT4G25110	MC2	1.60483	1.84e-08	metacaspase 2 [Source:NCBI gene (formerly Entrezgene);Acc:828614]
AT4G25200	HSP23.6-MITO	6.10773	4.05e-07	mitochondrion-localized small heat shock protein 23.6 [Source:NCBI gene (formerly Entrezgene);Acc:828623]
AT4G25380	SAP10	4.03361	0.000889483	stress-associated protein 10 [Source:NCBI gene (formerly Entrezgene);Acc:828641]
AT4G25390	AT4G25390	2.72684	3.98e-08	Protein kinase superfamily protein [Source:NCBI gene (formerly Entrezgene);Acc:828642]
AT4G25840	GPP1	1.01714	1.74e-05	glycerol-3-phosphatase 1 [Source:NCBI gene (formerly Entrezgene);Acc:828690]
AT4G25900	AT4G25900	1.24024	1.6e-15	Galactose mutarotase-like superfamily protein [Source:NCBI gene (formerly Entrezgene);Acc:828696]
AT4G26060	AT4G26060	2.06771	7.66e-18	Ribosomal protein L18ae family [Source:NCBI gene (formerly Entrezgene);Acc:828712]
AT4G26120	AT4G26120	2.84647	8.7e-05	Ankyrin repeat family protein / BTB/POZ domain-containing protein [Source:NCBI gene (formerly Entrezgene);Acc:828718]
AT4G26270	PFK3	1.27506	6.15e-07	phosphofructokinase 3 [Source:NCBI gene (formerly Entrezgene);Acc:828733]
AT4G26470	AT4G26470	1.94309	0.00807334	Calcium-binding EF-hand family protein [Source:NCBI gene (formerly Entrezgene);Acc:828753]
AT4G26910	AT4G26910	1.44256	5.94e-32	Dihydrolipoamide succinyltransferase [Source:NCBI gene (formerly Entrezgene);Acc:828798]
AT4G26990	AT4G26990	1.25042	0.00231752	polyadenylate-binding protein interacting protein [Source:NCBI gene (formerly Entrezgene);Acc:828807]
AT4G27070	TSB2	1.63726	5.68e-06	tryptophan synthase beta-subunit 2 [Source:NCBI gene (formerly Entrezgene);Acc:828815]
AT4G27280	AT4G27280	1.91954	7.52e-08	Calcium-binding EF-hand family protein [Source:NCBI gene (formerly Entrezgene);Acc:828836]
AT4G27300	AT4G27300	1.76488	6.7e-06	S-locus lectin protein kinase family protein [Source:NCBI gene (formerly Entrezgene);Acc:828838]
AT4G27830	BGLU10	1.4845	2.03e-14	beta glucosidase 10 [Source:NCBI gene (formerly Entrezgene);Acc:828896]
AT4G27860	MEB1	2.72903	3.35e-11	vacuolar iron transporter (VIT) family protein [Source:NCBI gene (formerly Entrezgene);Acc:828899]
AT4G28300	AT4G28300	1.03763	6.2e-10	formin-like protein (DUF1421) [Source:NCBI gene (formerly Entrezgene);Acc:828945]
AT4G28390	AAC3	2.43005	4.16e-19	ADP/ATP carrier 3 [Source:NCBI gene (formerly Entrezgene);Acc:828955]
AT4G28400	AT4G28400	1.02608	7.68e-07	Protein phosphatase 2C family protein [Source:NCBI gene (formerly Entrezgene);Acc:828957]
AT4G28490	HAE	1.25016	5.77e-06	Leucine-rich receptor-like protein kinase family protein [Source:NCBI gene (formerly Entrezgene);Acc:828967]
AT4G28510	PHB1	1.07056	1.29e-07	prohibitin 1 [Source:NCBI gene (formerly Entrezgene);Acc:828969]
AT4G29040	RPT2a	1.41253	2.19e-39	regulatory particle AAA-ATPase 2A [Source:NCBI gene (formerly Entrezgene);Acc:829025]
AT4G29330	DER1	1.52312	6.19e-23	DERLIN-1 [Source:NCBI gene (formerly Entrezgene);Acc:829054]
AT4G29380	VPS15	1.00566	0.00527594	protein kinase family protein / WD-40 repeat family protein [Source:NCBI gene (formerly Entrezgene);Acc:829059]
AT4G29520	AT4G29520	2.3711	4.05e-43	nucleophosmin [Source:NCBI gene (formerly Entrezgene);Acc:829073]
AT4G29740	CKX4	2.99384	6.71e-30	cytokinin oxidase 4 [Source:NCBI gene (formerly Entrezgene);Acc:829096]
AT4G29810	MKK2	1.29424	6.81e-28	MAP kinase kinase 2 [Source:NCBI gene (formerly Entrezgene);Acc:829103]
AT4G29900	ACA10	1.48813	7.6e-17	autoinhibited Ca(2+)-ATPase 10 [Source:NCBI gene (formerly Entrezgene);Acc:829112]
AT4G29960	AT4G29960	1.10817	1.98e-11	uncharacterized protein [Source:NCBI gene (formerly Entrezgene);Acc:829119]
AT4G30230	AT4G30230	1.55064	0.0011577	uncharacterized protein [Source:NCBI gene (formerly Entrezgene);Acc:829146]
AT4G30270	XTH24	1.54696	7.21e-36	xyloglucan endotransglucosylase/hydrolase 24 [Source:NCBI gene (formerly Entrezgene);Acc:829150]
AT4G30280	XTH18	2.31087	0.00022914	xyloglucan endotransglucosylase/hydrolase 18 [Source:NCBI gene (formerly Entrezgene);Acc:829151]
AT4G30450	AT4G30450	1.90796	1.53e-12	glycine-rich protein [Source:NCBI gene (formerly Entrezgene);Acc:829168]
AT4G30460	AT4G30460	2.51872	1.95e-18	glycine-rich protein [Source:NCBI gene (formerly Entrezgene);Acc:829169]
AT4G30500	AT4G30500	1.72786	9.93e-10	transmembrane protein (DUF788) [Source:NCBI gene (formerly Entrezgene);Acc:829173]
AT4G31300	PBA1	1.23664	9.67e-37	N-terminal nucleophile aminohydrolases (Ntn hydrolases) superfamily protein [Source:NCBI gene (formerly Entrezgene);Acc:829257]
AT4G31800	WRKY18	3.10926	1.92e-27	WRKY DNA-binding protein 18 [Source:NCBI gene (formerly Entrezgene);Acc:829308]
AT4G31860	AT4G31860	1.07866	2.86e-08	Protein phosphatase 2C family protein [Source:NCBI gene (formerly Entrezgene);Acc:829315]
AT4G31870	GPX7	2.31591	5.41e-11	glutathione peroxidase 7 [Source:NCBI gene (formerly Entrezgene);Acc:829316]
AT4G32208	AT4G32208	1.19872	1.23e-05	heat shock protein 70 (Hsp 70) family protein [Source:NCBI gene (formerly Entrezgene);Acc:6241015]
AT4G33050	EDA39	1.88879	9.7e-30	calmodulin-binding family protein [Source:NCBI gene (formerly Entrezgene);Acc:829442]
AT4G33100	AT4G33100	1.62067	0.00625707	protein phosphatase [Source:NCBI gene (formerly Entrezgene);Acc:829447]
AT4G33300	ADR1-L1	1.1724	6.28e-09	ADR1-like 1 [Source:NCBI gene (formerly Entrezgene);Acc:829466]
AT4G33360	FLDH	1.11699	5.19e-12	NAD(P)-binding Rossmann-fold superfamily protein [Source:NCBI gene (formerly Entrezgene);Acc:829473]
AT4G33540	AT4G33540	1.29723	6.6e-13	metallo-beta-lactamase family protein [Source:NCBI gene (formerly Entrezgene);Acc:829493]
AT4G33940	AT4G33940	1.22799	9.18e-08	RING/U-box superfamily protein [Source:NCBI gene (formerly Entrezgene);Acc:829539]
AT4G33990	EMB2758	1.86001	0.00264512	Tetratricopeptide repeat (TPR)-like superfamily protein [Source:NCBI gene (formerly Entrezgene);Acc:829546]
AT4G34150	AT4G34150	1.28414	1.91e-13	Calcium-dependent lipid-binding (CaLB domain) family protein [Source:NCBI gene (formerly Entrezgene);Acc:829563]
AT4G34180	AT4G34180	1.02023	3.45e-10	Cyclase family protein [Source:NCBI gene (formerly Entrezgene);Acc:829566]
AT4G34230	CAD5	1.97086	2.46e-27	cinnamyl alcohol dehydrogenase 5 [Source:NCBI gene (formerly Entrezgene);Acc:829572]
AT4G34390	XLG2	1.33078	8.19e-08	extra-large GTP-binding protein 2 [Source:NCBI gene (formerly Entrezgene);Acc:829589]
AT4G34880	AT4G34880	4.40916	0.0087381	Amidase family protein [Source:NCBI gene (formerly Entrezgene);Acc:829640]
AT4G35110	AT4G35110	2.99785	7.31e-14	phospholipase-like protein (PEARLI 4) family protein [Source:NCBI gene (formerly Entrezgene);Acc:829663]
AT4G35160	AT4G35160	4.70636	7.67e-08	O-methyltransferase family protein [Source:NCBI gene (formerly Entrezgene);Acc:829668]
AT4G35165	AT4G35165	5.19204	0.00135548	egg cell-secreted-like protein (DUF1278) [Source:NCBI gene (formerly Entrezgene);Acc:829669]
AT4G35180	LHT7	3.45154	3.13e-16	LYS/HIS transporter 7 [Source:NCBI gene (formerly Entrezgene);Acc:829671]
AT4G35500	AT4G35500	1.89112	0.00230245	Protein kinase superfamily protein [Source:NCBI gene (formerly Entrezgene);Acc:829702]
AT4G35600	CST	1.32673	7.94e-10	Protein kinase superfamily protein [Source:NCBI gene (formerly Entrezgene);Acc:829712]
AT4G35630	PSAT	1.32928	4.37e-23	phosphoserine aminotransferase [Source:NCBI gene (formerly Entrezgene);Acc:829715]
AT4G35985	AT4G35985	1.23042	0.000240884	Senescence/dehydration-associated protein-like protein [Source:NCBI gene (formerly Entrezgene);Acc:829753]
AT4G36040	J11	1.30784	1.99e-07	Chaperone DnaJ-domain superfamily protein [Source:NCBI gene (formerly Entrezgene);Acc:829760]
AT4G36090	AT4G36090	1.13337	0.000184213	oxidoreductase, 2OG-Fe(II) oxygenase family protein [Source:NCBI gene (formerly Entrezgene);Acc:829765]
AT4G36110	SAUR9	2.46451	9.49e-08	SAUR-like auxin-responsive protein family [Source:NCBI gene (formerly Entrezgene);Acc:829768]
AT4G36220	FAH1	1.5625	2.54e-20	ferulic acid 5-hydroxylase 1 [Source:NCBI gene (formerly Entrezgene);Acc:829779]
AT4G36640	AT4G36640	2.05046	1.3e-12	Sec14p-like phosphatidylinositol transfer family protein [Source:NCBI gene (formerly Entrezgene);Acc:829816]
AT4G36670	PMT6	1.34717	1.03e-07	Major facilitator superfamily protein [Source:NCBI gene (formerly Entrezgene);Acc:829820]
AT4G36950	MAPKKK21	5.46802	1.26e-13	mitogen-activated protein kinase kinase kinase 21 [Source:NCBI gene (formerly Entrezgene);Acc:3770588]
AT4G36990	HSF4	2.67998	2.53e-15	heat shock factor 4 [Source:NCBI gene (formerly Entrezgene);Acc:829853]
AT4G37010	CEN2	3.82728	2.37e-27	centrin 2 [Source:NCBI gene (formerly Entrezgene);Acc:829855]
AT4G37150	MES9	1.76417	8.18e-07	methyl esterase 9 [Source:NCBI gene (formerly Entrezgene);Acc:829869]
AT4G37370	CYP81D8	1.953	2.39e-09	cytochrome P450, family 81, subfamily D, polypeptide 8 [Source:NCBI gene (formerly Entrezgene);Acc:829891]
AT4G37530	AT4G37530	2.26783	3.98e-16	Peroxidase superfamily protein [Source:NCBI gene (formerly Entrezgene);Acc:829908]
AT4G37640	ACA2	1.56184	4.4e-19	calcium ATPase 2 [Source:NCBI gene (formerly Entrezgene);Acc:829918]
AT4G37730	bZIP7	3.52963	0.005114	basic leucine-zipper 7 [Source:NCBI gene (formerly Entrezgene);Acc:829929]
AT4G37900	AT4G37900	2.85049	0.000480852
AT4G37990	ELI3-2	3.25684	1.34e-93	cinnamyl alcohol dehydrogenase 8 [Source:NCBI gene (formerly Entrezgene);Acc:829955]
AT4G38540	AT4G38540	2.0653	0.000312208	FAD/NAD(P)-binding oxidoreductase family protein [Source:NCBI gene (formerly Entrezgene);Acc:830011]
AT4G38630	RPN10	1.06119	1.78e-18	regulatory particle non-ATPase 10 [Source:NCBI gene (formerly Entrezgene);Acc:830019]
AT4G39030	EDS5	3.51196	3.88e-25	MATE efflux family protein [Source:NCBI gene (formerly Entrezgene);Acc:830058]
AT4G39190	AT4G39190	1.08562	1.03e-07	nucleolar-like protein [Source:NCBI gene (formerly Entrezgene);Acc:830074]
AT4G39230	AT4G39230	2.86021	1.37e-09	NmrA-like negative transcriptional regulator family protein [Source:NCBI gene (formerly Entrezgene);Acc:830078]
AT4G39390	NST-K1	1.27625	8.46e-07	nucleotide sugar transporter-KT 1 [Source:NCBI gene (formerly Entrezgene);Acc:830094]
AT4G39610	AT4G39610	5.05232	0.000554451	MIZU-KUSSEI-like protein (Protein of unknown function, DUF617) [Source:NCBI gene (formerly Entrezgene);Acc:830115]
AT4G39670	AT4G39670	3.70975	8.73e-23	Glycolipid transfer protein (GLTP) family protein [Source:NCBI gene (formerly Entrezgene);Acc:830121]
AT4G39740	HCC2	1.00128	3.9e-05	Thioredoxin superfamily protein [Source:NCBI gene (formerly Entrezgene);Acc:830129]
AT4G39820	AT4G39820	1.05491	5.69e-08	Tetratricopeptide repeat (TPR)-like superfamily protein [Source:NCBI gene (formerly Entrezgene);Acc:830141]
AT4G39830	AT4G39830	3.09435	3.62e-10	Cupredoxin superfamily protein [Source:NCBI gene (formerly Entrezgene);Acc:830142]
AT4G39890	RABH1c	1.87675	4.73e-12	RAB GTPase homolog H1C [Source:NCBI gene (formerly Entrezgene);Acc:830148]
AT4G39950	CYP79B2	1.43626	4.17e-16	cytochrome P450, family 79, subfamily B, polypeptide 2 [Source:NCBI gene (formerly Entrezgene);Acc:830154]
AT4G39955	AT4G39955	1.40802	0.000126224	alpha/beta-Hydrolases superfamily protein [Source:NCBI gene (formerly Entrezgene);Acc:830156]
AT5G00375	NA	5.09759	0.00373682	NA
AT5G00420	NA	1.04679	0.00105082	NA
AT5G00560	NA	2.74748	4.99e-09	NA
AT5G00585	NA	4.35128	0.00834592	NA
AT5G01100	FRB1	2.31378	3.93e-08	O-fucosyltransferase family protein [Source:NCBI gene (formerly Entrezgene);Acc:831831]
AT5G01290	AT5G01290	1.21799	0.00158107	mRNA capping enzyme family protein [Source:NCBI gene (formerly Entrezgene);Acc:831240]
AT5G01380	AT5G01380	5.93891	3.37e-07	Homeodomain-like superfamily protein [Source:NCBI gene (formerly Entrezgene);Acc:831895]
AT5G01550	LECRKA4.2	4.0518	2.27e-07	lectin receptor kinase a4.1 [Source:NCBI gene (formerly Entrezgene);Acc:831700]
AT5G01610	AT5G01610	1.59654	4.56e-05
AT5G01840	OFP1	1.97219	0.00460648	ovate family protein 1 [Source:NCBI gene (formerly Entrezgene);Acc:831813]
AT5G01850	AT5G01850	1.54632	4.04e-09	Protein kinase superfamily protein [Source:NCBI gene (formerly Entrezgene);Acc:831760]
AT5G01900	WRKY62	4.87273	6.66e-13	WRKY DNA-binding protein 62 [Source:NCBI gene (formerly Entrezgene);Acc:831826]
AT5G02100	UNE18	1.75676	2.68e-06	Oxysterol-binding family protein [Source:NCBI gene (formerly Entrezgene);Acc:831841]
AT5G02220	AT5G02220	2.05147	3.88e-05	cyclin-dependent kinase inhibitor [Source:NCBI gene (formerly Entrezgene);Acc:831792]
AT5G02270	ABCI20	1.47894	2.51e-10	non-intrinsic ABC protein 9 [Source:NCBI gene (formerly Entrezgene);Acc:831709]
AT5G02490	Hsp70-2	4.01513	2.63e-117	Heat shock protein 70 (Hsp 70) family protein [Source:NCBI gene (formerly Entrezgene);Acc:831856]
AT5G02502	AT5G02502	1.44966	7.86e-31	Oligosaccaryltransferase [Source:NCBI gene (formerly Entrezgene);Acc:831912]
AT5G02590	AT5G02590	1.42507	1.79e-08	Tetratricopeptide repeat (TPR)-like superfamily protein [Source:NCBI gene (formerly Entrezgene);Acc:831857]
AT5G02780	GSTL1	3.93443	5.19e-10	glutathione transferase lambda 1 [Source:NCBI gene (formerly Entrezgene);Acc:831800]
AT5G03160	P58IPK	2.02106	2.19e-32	DnaJ P58IPK-like protein [Source:NCBI gene (formerly Entrezgene);Acc:831917]
AT5G03204	AT5G03204	3.62285	0.00056113	uncharacterized protein [Source:NCBI gene (formerly Entrezgene);Acc:28720539]
AT5G03210	DIP2	2.33567	4.86e-05	E3 ubiquitin-protein ligase [Source:NCBI gene (formerly Entrezgene);Acc:831903]
AT5G03330	AT5G03330	1.10716	2.99e-05	Cysteine proteinases superfamily protein [Source:NCBI gene (formerly Entrezgene);Acc:831875]
AT5G03350	AT5G03350	2.50263	2.98e-49	Legume lectin family protein [Source:NCBI gene (formerly Entrezgene);Acc:831863]
AT5G03540	EXO70A1	1.08866	3.76e-11	exocyst subunit exo70 family protein A1 [Source:NCBI gene (formerly Entrezgene);Acc:831809]
AT5G03610	AT5G03610	2.05076	9.57e-23	GDSL-like Lipase/Acylhydrolase superfamily protein [Source:NCBI gene (formerly Entrezgene);Acc:831778]
AT5G03630	ATMDAR2	1.34034	1.01e-31	Pyridine nucleotide-disulfide oxidoreductase family protein [Source:NCBI gene (formerly Entrezgene);Acc:831774]
AT5G03890	AT5G03890	4.40076	0.000154173	uncharacterized protein [Source:NCBI gene (formerly Entrezgene);Acc:831673]
AT5G04720	ADR1-L2	1.14002	6.15e-08	ADR1-like 2 [Source:NCBI gene (formerly Entrezgene);Acc:830350]
AT5G04870	CPK1	1.08963	1.65e-09	calcium dependent protein kinase 1 [Source:NCBI gene (formerly Entrezgene);Acc:830366]
AT5G04910	AT5G04910	1.00861	2.52e-05	DNA repair REX1-B protein [Source:NCBI gene (formerly Entrezgene);Acc:830373]
AT5G05270	CHIL	1.97057	0.00136243	Chalcone-flavanone isomerase family protein [Source:NCBI gene (formerly Entrezgene);Acc:830409]
AT5G05300	AT5G05300	2.85445	8.27e-12	uncharacterized protein [Source:NCBI gene (formerly Entrezgene);Acc:28720712]
AT5G05310	AT5G05310	1.2322	0.00360471	TLC ATP/ADP transporter [Source:NCBI gene (formerly Entrezgene);Acc:830413]
AT5G05340	PRX52	1.5411	3.58e-06	Peroxidase superfamily protein [Source:NCBI gene (formerly Entrezgene);Acc:830416]
AT5G05380	PRA1.B3	1.36026	0.00756761	prenylated RAB acceptor 1.B3 [Source:NCBI gene (formerly Entrezgene);Acc:830420]
AT5G05410	DREB2A	1.50034	0.00122241	DRE-binding protein 2A [Source:NCBI gene (formerly Entrezgene);Acc:830424]
AT5G05460	ENGase85A	1.25254	0.000160798	Glycosyl hydrolase family 85 [Source:NCBI gene (formerly Entrezgene);Acc:830429]
AT5G05600	AT5G05600	2.24864	2.33e-43	2-oxoglutarate (2OG) and Fe(II)-dependent oxygenase superfamily protein [Source:NCBI gene (formerly Entrezgene);Acc:830443]
AT5G05730	ASA1	1.37253	7.95e-21	anthranilate synthase alpha subunit 1 [Source:NCBI gene (formerly Entrezgene);Acc:830457]
AT5G06320	NHL3	1.67542	1.17e-12	NDR1/HIN1-like 3 [Source:NCBI gene (formerly Entrezgene);Acc:830520]
AT5G06330	AT5G06330	2.64203	0.000845884	Late embryosis abundant (LEA) hydroxyproline-rich glycoprotein family [Source:NCBI gene (formerly Entrezgene);Acc:830521]
AT5G06750	AT5G06750	2.05944	5.3e-17	Protein phosphatase 2C family protein [Source:NCBI gene (formerly Entrezgene);Acc:830564]
AT5G06960	OBF5	1.50993	1.46e-11	OCS-element binding factor 5 [Source:NCBI gene (formerly Entrezgene);Acc:830587]
AT5G07010	ST2A	1.64022	4.8e-16	sulfotransferase 2A [Source:NCBI gene (formerly Entrezgene);Acc:830592]
AT5G07322	AT5G07322	2.19319	0.00500901	ncRNA [Source:NCBI gene (formerly Entrezgene);Acc:6241428]
AT5G07340	AT5G07340	1.65934	9.03e-25	Calreticulin family protein [Source:NCBI gene (formerly Entrezgene);Acc:830625]
AT5G07770	AT5G07770	1.11456	8.64e-06	Actin-binding FH2 protein [Source:NCBI gene (formerly Entrezgene);Acc:830670]
AT5G07790	AT5G07790	1.13099	0.00100485	uncharacterized protein [Source:NCBI gene (formerly Entrezgene);Acc:830672]
AT5G07830	GUS2	1.05535	0.000291279	glucuronidase 2 [Source:NCBI gene (formerly Entrezgene);Acc:830676]
AT5G08240	AT5G08240	3.02131	1.53e-11	uncharacterized protein [Source:NCBI gene (formerly Entrezgene);Acc:830720]
AT5G08300	AT5G08300	1.01586	5.62e-25	Succinyl-CoA ligase, alpha subunit [Source:NCBI gene (formerly Entrezgene);Acc:830726]
AT5G08380	AGAL1	1.01415	2.81e-11	alpha-galactosidase 1 [Source:NCBI gene (formerly Entrezgene);Acc:830736]
AT5G08640	FLS1	1.97199	0.000315456	flavonol synthase 1 [Source:NCBI gene (formerly Entrezgene);Acc:830765]
AT5G08760	AT5G08760	1.13156	2.19e-12	uncharacterized protein [Source:NCBI gene (formerly Entrezgene);Acc:5008204]
AT5G08790	ATAF2	1.48276	5.65e-10	NAC (No Apical Meristem) domain transcriptional regulator superfamily protein [Source:NCBI gene (formerly Entrezgene);Acc:830779]
AT5G08805	AT5G08805	2.32186	1.18e-05	ncRNA [Source:NCBI gene (formerly Entrezgene);Acc:28721001]
AT5G09290	AT5G09290	2.66291	5.89e-06	Inositol monophosphatase family protein [Source:NCBI gene (formerly Entrezgene);Acc:830788]
AT5G09420	TOC64-V	1.7728	4.03e-05	translocon at the outer membrane of chloroplasts 64-V [Source:NCBI gene (formerly Entrezgene);Acc:830801]
AT5G09590	MTHSC70-2	1.0772	2e-11	mitochondrial HSO70 2 [Source:NCBI gene (formerly Entrezgene);Acc:830818]
AT5G09800	AT5G09800	1.79759	0.00358079	ARM repeat superfamily protein [Source:NCBI gene (formerly Entrezgene);Acc:830840]
AT5G09890	AT5G09890	1.09891	5.89e-08	Protein kinase family protein [Source:NCBI gene (formerly Entrezgene);Acc:830849]
AT5G10300	MES5	1.72585	3.09e-09	methyl esterase 5 [Source:NCBI gene (formerly Entrezgene);Acc:830894]
AT5G10380	RING1	1.86101	1.17e-13	RING/U-box superfamily protein [Source:NCBI gene (formerly Entrezgene);Acc:830902]
AT5G10520	RBK1	2.91805	0.000481386	ROP binding protein kinases 1 [Source:NCBI gene (formerly Entrezgene);Acc:830917]
AT5G10625	AT5G10625	1.82965	0.000895433	flowering-promoting factor-like protein [Source:NCBI gene (formerly Entrezgene);Acc:2745983]
AT5G10760	AT5G10760	2.16497	9.49e-15	Eukaryotic aspartyl protease family protein [Source:NCBI gene (formerly Entrezgene);Acc:830943]
AT5G11210	GLR2.5	3.12036	1.19e-05	glutamate receptor 2.5 [Source:NCBI gene (formerly Entrezgene);Acc:830991]
AT5G11230	AT5G11230	1.52958	0.00219731	Nucleotide-sugar transporter family protein [Source:NCBI gene (formerly Entrezgene);Acc:830993]
AT5G11410	AT5G11410	2.28293	0.000195651	Protein kinase superfamily protein [Source:NCBI gene (formerly Entrezgene);Acc:831012]
AT5G11510	MYB3R-4	2.86065	0.00377563	myb domain protein 3r-4 [Source:NCBI gene (formerly Entrezgene);Acc:831023]
AT5G11650	AT5G11650	1.58581	7.9e-07	alpha/beta-Hydrolases superfamily protein [Source:NCBI gene (formerly Entrezgene);Acc:831037]
AT5G11860	SSP5	1.02354	5.41e-08	SCP1-like small phosphatase 5 [Source:NCBI gene (formerly Entrezgene);Acc:831059]
AT5G11920	cwINV6	1.84659	8.61e-06	6-&1-fructan exohydrolase [Source:NCBI gene (formerly Entrezgene);Acc:831065]
AT5G11970	AT5G11970	1.05417	8e-08	ABC family ABC transporter, putative (DUF3511) [Source:NCBI gene (formerly Entrezgene);Acc:831070]
AT5G12010	AT5G12010	1.51957	8.54e-19	nuclease [Source:NCBI gene (formerly Entrezgene);Acc:831074]
AT5G12020	HSP17.6II	5.8472	5.11e-10	17.6 kDa class II heat shock protein [Source:NCBI gene (formerly Entrezgene);Acc:831075]
AT5G12030	HSP17.6A	6.37511	7.18e-49	heat shock protein 17.6A [Source:NCBI gene (formerly Entrezgene);Acc:831076]
AT5G12340	AT5G12340	1.8782	0.000193189	DUF4228 domain protein [Source:NCBI gene (formerly Entrezgene);Acc:831109]
AT5G12480	CPK7	1.4684	4.4e-18	calmodulin-domain protein kinase 7 [Source:NCBI gene (formerly Entrezgene);Acc:831123]
AT5G12880	AT5G12880	2.2048	0.00212153	proline-rich family protein [Source:NCBI gene (formerly Entrezgene);Acc:831128]
AT5G12930	AT5G12930	2.21501	2.44e-07	inactive rhomboid protein [Source:NCBI gene (formerly Entrezgene);Acc:831133]
AT5G13080	WRKY75	3.05412	1.62e-17	WRKY DNA-binding protein 75 [Source:NCBI gene (formerly Entrezgene);Acc:831147]
AT5G13110	G6PD2	1.60856	4.92e-08	glucose-6-phosphate dehydrogenase 2 [Source:NCBI gene (formerly Entrezgene);Acc:831150]
AT5G13190	GILP	1.96459	2.46e-30	GSH-induced LITAF domain protein [Source:NCBI gene (formerly Entrezgene);Acc:831158]
AT5G13200	AT5G13200	1.51144	5.41e-08	GRAM domain family protein [Source:NCBI gene (formerly Entrezgene);Acc:831159]
AT5G13205	NA	2.41582	5.41e-06	NA
AT5G13220	JAZ10	3.75254	7.71e-24	jasmonate-zim-domain protein 10 [Source:NCBI gene (formerly Entrezgene);Acc:831162]
AT5G13320	PBS3	3.21369	2.43e-15	Auxin-responsive GH3 family protein [Source:NCBI gene (formerly Entrezgene);Acc:831173]
AT5G13330	Rap2.6L	2.36762	1.26e-09	uncharacterized protein [Source:NCBI gene (formerly Entrezgene);Acc:831174]
AT5G13490	AAC2	2.00819	1.22e-33	ADP/ATP carrier 2 [Source:NCBI gene (formerly Entrezgene);Acc:831193]
AT5G13680	ABO1	1.6381	2.95e-06	IKI3 family protein [Source:NCBI gene (formerly Entrezgene);Acc:831213]
AT5G13930	TT4	2.93554	2.77e-14	Chalcone and stilbene synthase family protein [Source:NCBI gene (formerly Entrezgene);Acc:831241]
AT5G14700	AT5G14700	1.22501	3.96e-05	NAD(P)-binding Rossmann-fold superfamily protein [Source:NCBI gene (formerly Entrezgene);Acc:831322]
AT5G14760	AO	1.81006	0.00694179	L-aspartate oxidase [Source:NCBI gene (formerly Entrezgene);Acc:831328]
AT5G14930	SAG101	1.46884	1.65e-09	senescence-associated 101 [Source:NCBI gene (formerly Entrezgene);Acc:831345]
AT5G15490	UGD3	1.08277	2.47e-11	UDP-glucose 6-dehydrogenase family protein [Source:NCBI gene (formerly Entrezgene);Acc:831402]
AT5G15730	CRLK2	1.43198	8.66e-09	Protein kinase superfamily protein [Source:NCBI gene (formerly Entrezgene);Acc:831429]
AT5G15860	PCME	1.52035	1.03e-07	prenylcysteine methylesterase [Source:NCBI gene (formerly Entrezgene);Acc:831443]
AT5G16170	AT5G16170	1.64515	8.9e-06	Core-2/I-branching beta-1,6-N-acetylglucosaminyltransferase family protein [Source:NCBI gene (formerly Entrezgene);Acc:831475]
AT5G16880	AT5G16880	1.07104	6.29e-15	Target of Myb protein 1 [Source:NCBI gene (formerly Entrezgene);Acc:831551]
AT5G17000	AT5G17000	1.2857	6.08e-07	Zinc-binding dehydrogenase family protein [Source:NCBI gene (formerly Entrezgene);Acc:831563]
AT5G17060	ARFB1B	1.08626	1.27e-08	ADP-ribosylation factor B1B [Source:NCBI gene (formerly Entrezgene);Acc:831569]
AT5G17300	RVE1	2.37821	0.00674444	Homeodomain-like superfamily protein [Source:NCBI gene (formerly Entrezgene);Acc:831595]
AT5G17380	AT5G17380	1.12428	2.58e-17	Thiamine pyrophosphate dependent pyruvate decarboxylase family protein [Source:NCBI gene (formerly Entrezgene);Acc:831604]
AT5G17760	AT5G17760	2.45848	2.89e-26	P-loop containing nucleoside triphosphate hydrolases superfamily protein [Source:NCBI gene (formerly Entrezgene);Acc:831644]
AT5G17860	CAX7	1.60684	6.68e-07	calcium exchanger 7 [Source:NCBI gene (formerly Entrezgene);Acc:831654]
AT5G17990	TRP1	1.39641	2.37e-30	tryptophan biosynthesis 1 [Source:NCBI gene (formerly Entrezgene);Acc:831666]
AT5G18270	ANAC087	3.70677	4.35e-07	NAC domain containing protein 87 [Source:NCBI gene (formerly Entrezgene);Acc:831945]
AT5G18310	AT5G18310	1.52908	4.46e-13	ubiquitin hydrolase [Source:NCBI gene (formerly Entrezgene);Acc:831949]
AT5G18400	AT5G18400	1.04295	7.01e-09	Cytokine-induced anti-apoptosis inhibitor 1, Fe-S biosi [Source:NCBI gene (formerly Entrezgene);Acc:831958]
AT5G18470	AT5G18470	4.53187	3.31e-15	Curculin-like (mannose-binding) lectin family protein [Source:NCBI gene (formerly Entrezgene);Acc:831965]
AT5G18480	PGSIP6	1.51025	3.03e-12	plant glycogenin-like starch initiation protein 6 [Source:NCBI gene (formerly Entrezgene);Acc:831966]
AT5G19230	AT5G19230	2.78493	3.59e-32	Glycoprotein membrane GPI-anchored [Source:NCBI gene (formerly Entrezgene);Acc:832043]
AT5G19240	AT5G19240	2.08978	2.38e-35	Glycoprotein membrane GPI-anchored [Source:NCBI gene (formerly Entrezgene);Acc:832044]
AT5G19550	ASP2	1.09895	4.1e-15	aspartate aminotransferase 2 [Source:NCBI gene (formerly Entrezgene);Acc:832075]
AT5G19875	AT5G19875	2.06877	2.05e-08	uncharacterized protein [Source:NCBI gene (formerly Entrezgene);Acc:832109]
AT5G19880	AT5G19880	4.42567	1.56e-08	Peroxidase superfamily protein [Source:NCBI gene (formerly Entrezgene);Acc:832110]
AT5G19930	AT5G19930	1.12468	1.44e-07	integral membrane protein (Protein of unknown function DUF92, transmembrane) [Source:NCBI gene (formerly Entrezgene);Acc:832115]
AT5G20000	AT5G20000	1.89102	1.21e-33	AAA-type ATPase family protein [Source:NCBI gene (formerly Entrezgene);Acc:832122]
AT5G20230	BCB	4.02177	7.81e-36	blue-copper-binding protein [Source:NCBI gene (formerly Entrezgene);Acc:832145]
AT5G20880	NA	1.42579	0.000449406	NA
AT5G20910	AIP2	1.87058	3.53e-16	RING/U-box superfamily protein [Source:NCBI gene (formerly Entrezgene);Acc:832215]
AT5G20950	AT5G20950	1.60046	9.82e-20	Glycosyl hydrolase family protein [Source:NCBI gene (formerly Entrezgene);Acc:832220]
AT5G20960	AO1	2.99675	2.27e-13	aldehyde oxidase 1 [Source:NCBI gene (formerly Entrezgene);Acc:832221]
AT5G21090	AT5G21090	1.42361	1.6e-25	Leucine-rich repeat (LRR) family protein [Source:NCBI gene (formerly Entrezgene);Acc:832233]
AT5G22060	J2	1.15931	1.16e-08	DNAJ homologue 2 [Source:NCBI gene (formerly Entrezgene);Acc:832267]
AT5G22250	CAF1b	1.2104	0.0023792	Polynucleotidyl transferase, ribonuclease H-like superfamily protein [Source:NCBI gene (formerly Entrezgene);Acc:832285]
AT5G22290	NAC089	1.09487	0.00360462	NAC domain containing protein 89 [Source:NCBI gene (formerly Entrezgene);Acc:832289]
AT5G22380	NAC090	1.79771	0.000313883	NAC domain containing protein 90 [Source:NCBI gene (formerly Entrezgene);Acc:832299]
AT5G22520	AT5G22520	4.13688	1.64e-17	uncharacterized protein [Source:NCBI gene (formerly Entrezgene);Acc:832313]
AT5G22530	AT5G22530	4.61652	7.49e-17	uncharacterized protein [Source:NCBI gene (formerly Entrezgene);Acc:832314]
AT5G22540	AT5G22540	2.30262	4.05e-06	transmembrane protein, putative (DUF247) [Source:NCBI gene (formerly Entrezgene);Acc:832315]
AT5G22545	AT5G22545	3.77577	1.18e-23	uncharacterized protein [Source:NCBI gene (formerly Entrezgene);Acc:832316]
AT5G22570	WRKY38	3.44719	9.79e-34	WRKY DNA-binding protein 38 [Source:NCBI gene (formerly Entrezgene);Acc:832320]
AT5G22630	ADT5	1.7135	1.52e-13	arogenate dehydratase 5 [Source:NCBI gene (formerly Entrezgene);Acc:832326]
AT5G22840	AT5G22840	1.27108	0.00355509	Protein kinase superfamily protein [Source:NCBI gene (formerly Entrezgene);Acc:832347]
AT5G23160	AT5G23160	4.11849	0.00159416	uncharacterized protein [Source:NCBI gene (formerly Entrezgene);Acc:832380]
AT5G23460	AT5G23460	1.03036	0.00503353	uncharacterized protein [Source:NCBI gene (formerly Entrezgene);Acc:832412]
AT5G23540	AT5G23540	1.37788	9.32e-43	Mov34/MPN/PAD-1 family protein [Source:NCBI gene (formerly Entrezgene);Acc:832420]
AT5G23730	RUP2	2.13558	0.00641656	Transducin/WD40 repeat-like superfamily protein [Source:NCBI gene (formerly Entrezgene);Acc:832438]
AT5G23850	AT5G23850	1.59098	1.46e-11	O-glucosyltransferase rumi-like protein (DUF821) [Source:NCBI gene (formerly Entrezgene);Acc:832450]
AT5G24110	WRKY30	4.92306	7.41e-09	WRKY DNA-binding protein 30 [Source:NCBI gene (formerly Entrezgene);Acc:832476]
AT5G24120	SIGE	2.64323	6.34e-14	sigma factor E [Source:NCBI gene (formerly Entrezgene);Acc:832477]
AT5G24200	AT5G24200	4.08391	3.04e-29	alpha/beta-Hydrolases superfamily protein [Source:NCBI gene (formerly Entrezgene);Acc:832487]
AT5G24210	AT5G24210	1.02675	3.2e-12	alpha/beta-Hydrolases superfamily protein [Source:NCBI gene (formerly Entrezgene);Acc:832488]
AT5G24240	AT5G24240	1.65978	2.14e-15	phosphatidylinositol 4-kinase gamma-like protein [Source:NCBI gene (formerly Entrezgene);Acc:832491]
AT5G24430	AT5G24430	1.04353	0.000237842	Calcium-dependent protein kinase (CDPK) family protein [Source:NCBI gene (formerly Entrezgene);Acc:832514]
AT5G24530	DMR6	2.79436	1.24e-65	2-oxoglutarate (2OG) and Fe(II)-dependent oxygenase superfamily protein [Source:NCBI gene (formerly Entrezgene);Acc:832524]
AT5G24540	BGLU31	7.41312	1.23e-11	beta glucosidase 31 [Source:NCBI gene (formerly Entrezgene);Acc:832525]
AT5G24770	VSP2	1.6349	0.000195137	vegetative storage protein 2 [Source:NCBI gene (formerly Entrezgene);Acc:832546]
AT5G24810	AT5G24810	1.27184	2.36e-13	ABC1 family protein [Source:NCBI gene (formerly Entrezgene);Acc:832550]
AT5G24980	AT5G24980	1.11507	8.16e-17	uncharacterized protein [Source:NCBI gene (formerly Entrezgene);Acc:832568]
AT5G25250	FLOT1	2.54959	4.58e-29	SPFH/Band 7/PHB domain-containing membrane-associated protein family [Source:NCBI gene (formerly Entrezgene);Acc:832596]
AT5G25440	AT5G25440	1.53002	3.04e-13	Protein kinase superfamily protein [Source:NCBI gene (formerly Entrezgene);Acc:832618]
AT5G25450	AT5G25450	2.80088	6.9e-11	Cytochrome bd ubiquinol oxidase, 14kDa subunit [Source:NCBI gene (formerly Entrezgene);Acc:832619]
AT5G25820	AT5G25820	2.43604	7.25e-06	Exostosin family protein [Source:NCBI gene (formerly Entrezgene);Acc:832651]
AT5G25930	AT5G25930	1.71175	1.49e-05	kinase family with leucine-rich repeat domain-containing protein [Source:NCBI gene (formerly Entrezgene);Acc:832662]
AT5G26030	FC1	1.3561	5.27e-21	ferrochelatase 1 [Source:NCBI gene (formerly Entrezgene);Acc:832672]
AT5G26170	WRKY50	3.38309	1.12e-47	WRKY DNA-binding protein 50 [Source:NCBI gene (formerly Entrezgene);Acc:832686]
AT5G26340	MSS1	1.35388	2.38e-14	Major facilitator superfamily protein [Source:NCBI gene (formerly Entrezgene);Acc:832703]
AT5G26690	AT5G26690	3.47554	1.76e-13	Heavy metal transport/detoxification superfamily protein [Source:NCBI gene (formerly Entrezgene);Acc:832720]
AT5G26731	AT5G26731	1.9448	4.47e-06	uncharacterized protein [Source:NCBI gene (formerly Entrezgene);Acc:832715]
AT5G26860	LON1	1.29115	1.39e-06	lon protease 1 [Source:NCBI gene (formerly Entrezgene);Acc:832744]
AT5G26920	CBP60G	2.83972	3.95e-15	Cam-binding protein 60-like G [Source:NCBI gene (formerly Entrezgene);Acc:832750]
AT5G27060	RLP53	3.98017	4.78e-27	receptor like protein 53 [Source:NCBI gene (formerly Entrezgene);Acc:832764]
AT5G27520	PNC2	1.75288	1.81e-20	peroxisomal adenine nucleotide carrier 2 [Source:NCBI gene (formerly Entrezgene);Acc:832812]
AT5G27600	LACS7	1.35334	3.21e-09	long-chain acyl-CoA synthetase 7 [Source:NCBI gene (formerly Entrezgene);Acc:832820]
AT5G27760	AT5G27760	1.58778	5.6e-34	Hypoxia-responsive family protein [Source:NCBI gene (formerly Entrezgene);Acc:832838]
AT5G27765	AT5G27765	6.45477	8.73e-07	uncharacterized protein [Source:NCBI gene (formerly Entrezgene);Acc:28721204]
AT5G27830	AT5G27830	1.62242	1.14e-19	folate receptor family protein [Source:NCBI gene (formerly Entrezgene);Acc:832845]
AT5G28237	AT5G28237	3.33628	3.13e-07	Pyridoxal-5'-phosphate-dependent enzyme family protein [Source:NCBI gene (formerly Entrezgene);Acc:2746023]
AT5G28540	BIP1	1.86915	9.71e-55	heat shock protein 70 (Hsp 70) family protein [Source:NCBI gene (formerly Entrezgene);Acc:832950]
AT5G28830	AT5G28830	1.50517	1.07e-08	calcium-binding EF hand family protein [Source:NCBI gene (formerly Entrezgene);Acc:833001]
AT5G33382	NA	5.20753	0.00307233	NA
AT5G35080	OS9	1.16806	4.49e-09	ER lectin-like protein [Source:NCBI gene (formerly Entrezgene);Acc:833459]
AT5G35200	AT5G35200	1.07104	9.2e-12	ENTH/ANTH/VHS superfamily protein [Source:NCBI gene (formerly Entrezgene);Acc:833474]
AT5G35320	AT5G35320	1.87399	1.98e-12	DBH-like monooxygenase [Source:NCBI gene (formerly Entrezgene);Acc:833486]
AT5G35920	CYP79A4P	4.51943	0.0093974	cytochrome P450, family 79, subfamily A, polypeptide 4 pseudo [Source:NCBI gene (formerly Entrezgene);Acc:833581]
AT5G35970	AT5G35970	1.03997	5.61e-05	P-loop containing nucleoside triphosphate hydrolases superfamily protein [Source:NCBI gene (formerly Entrezgene);Acc:833589]
AT5G36925	AT5G36925	1.94038	6.95e-06	uncharacterized protein [Source:NCBI gene (formerly Entrezgene);Acc:833661]
AT5G37070	AT5G37070	1.17737	3.19e-13
AT5G37600	GSR 1	1.66317	1.63e-27	uncharacterized protein [Source:NCBI gene (formerly Entrezgene);Acc:833738]
AT5G37740	AT5G37740	1.22061	1.76e-06	Calcium-dependent lipid-binding (CaLB domain) family protein [Source:NCBI gene (formerly Entrezgene);Acc:833752]
AT5G38250	AT5G38250	3.83044	8.42e-08	Protein kinase family protein [Source:NCBI gene (formerly Entrezgene);Acc:833807]
AT5G38310	AT5G38310	5.98988	2.33e-06	uncharacterized protein [Source:NCBI gene (formerly Entrezgene);Acc:833813]
AT5G38710	AT5G38710	2.76107	5.21e-20	Methylenetetrahydrofolate reductase family protein [Source:NCBI gene (formerly Entrezgene);Acc:833862]
AT5G38900	AT5G38900	3.81942	2.96e-17	Thioredoxin superfamily protein [Source:NCBI gene (formerly Entrezgene);Acc:833882]
AT5G39040	ABCB27	1.01398	4.74e-07	transporter associated with antigen processing protein 2 [Source:NCBI gene (formerly Entrezgene);Acc:833896]
AT5G39050	PMAT1	1.95641	8.14e-24	HXXXD-type acyl-transferase family protein [Source:NCBI gene (formerly Entrezgene);Acc:833897]
AT5G39090	AT5G39090	3.21441	0.000307491	HXXXD-type acyl-transferase family protein [Source:NCBI gene (formerly Entrezgene);Acc:833901]
AT5G39160	AT5G39160	1.33298	0.000128613	RmlC-like cupins superfamily protein [Source:NCBI gene (formerly Entrezgene);Acc:833910]
AT5G39190	GER2	1.42675	4.45e-06	germin-like protein 2 [Source:NCBI gene (formerly Entrezgene);Acc:833914]
AT5G39660	CDF2	2.22108	2.38e-06	cycling DOF factor 2 [Source:NCBI gene (formerly Entrezgene);Acc:833962]
AT5G39670	AT5G39670	4.11733	1.95e-10	Calcium-binding EF-hand family protein [Source:NCBI gene (formerly Entrezgene);Acc:833963]
AT5G39785	AT5G39785	1.37234	0.000845884
AT5G40010	AATP1	5.5054	1.89e-09	AAA-ATPase 1 [Source:NCBI gene (formerly Entrezgene);Acc:833998]
AT5G40580	PBB2	1.87832	4.16e-29	20S proteasome beta subunit PBB2 [Source:NCBI gene (formerly Entrezgene);Acc:834056]
AT5G40720	AT5G40720	1.04831	0.00191502	C3H4 type zinc finger protein (DUF23) [Source:NCBI gene (formerly Entrezgene);Acc:834072]
AT5G40760	G6PD6	2.01889	2.96e-31	glucose-6-phosphate dehydrogenase 6 [Source:NCBI gene (formerly Entrezgene);Acc:834076]
AT5G40780	LHT1	1.82427	6.14e-13	lysine histidine transporter 1 [Source:NCBI gene (formerly Entrezgene);Acc:834078]
AT5G40880	AT5G40880	1.21129	0.0050618	WD-40 repeat family protein / zfwd3 protein (ZFWD3) [Source:NCBI gene (formerly Entrezgene);Acc:834089]
AT5G41100	AT5G41100	1.40802	9.42e-06	hydroxyproline-rich glycoprotein family protein [Source:NCBI gene (formerly Entrezgene);Acc:834112]
AT5G41180	AT5G41180	1.73928	0.000668442	leucine-rich repeat transmembrane protein kinase family protein [Source:NCBI gene (formerly Entrezgene);Acc:834120]
AT5G41400	AT5G41400	1.27324	8.8e-05	RING/U-box superfamily protein [Source:NCBI gene (formerly Entrezgene);Acc:834142]
AT5G41730	AT5G41730	5.30905	0.00100864	Protein kinase family protein [Source:NCBI gene (formerly Entrezgene);Acc:834176]
AT5G41740	AT5G41740	1.89936	4.48e-13	Disease resistance protein (TIR-NBS-LRR class) family [Source:NCBI gene (formerly Entrezgene);Acc:834177]
AT5G41750	AT5G41750	1.79535	3.72e-10	Disease resistance protein (TIR-NBS-LRR class) family [Source:NCBI gene (formerly Entrezgene);Acc:834178]
AT5G41860	AT5G41860	2.93155	0.0012762	uncharacterized protein [Source:NCBI gene (formerly Entrezgene);Acc:834191]
AT5G42010	AT5G42010	2.77272	0.000105535	Transducin/WD40 repeat-like superfamily protein [Source:NCBI gene (formerly Entrezgene);Acc:834206]
AT5G42020	BIP2	2.23623	3.86e-83	Heat shock protein 70 (Hsp 70) family protein [Source:NCBI gene (formerly Entrezgene);Acc:834207]
AT5G42050	AT5G42050	1.76619	1e-26	DCD (Development and Cell Death) domain protein [Source:NCBI gene (formerly Entrezgene);Acc:834210]
AT5G42060	AT5G42060	1.24642	1.49e-09	DEK, chromatin associated protein [Source:NCBI gene (formerly Entrezgene);Acc:834211]
AT5G42150	AT5G42150	1.19225	5.08e-09	Glutathione S-transferase family protein [Source:NCBI gene (formerly Entrezgene);Acc:834220]
AT5G42380	CML37	3.2885	1.63e-08	calmodulin like 37 [Source:NCBI gene (formerly Entrezgene);Acc:834244]
AT5G42790	PAF1	1.56407	2.21e-57	proteasome alpha subunit F1 [Source:NCBI gene (formerly Entrezgene);Acc:834290]
AT5G43010	RPT4A	1.00697	3.71e-11	regulatory particle triple-A ATPase 4A [Source:NCBI gene (formerly Entrezgene);Acc:834316]
AT5G43060	RD21B	1.07731	4.39e-07	Granulin repeat cysteine protease family protein [Source:NCBI gene (formerly Entrezgene);Acc:834321]
AT5G43100	AT5G43100	1.01428	5.48e-09	Eukaryotic aspartyl protease family protein [Source:NCBI gene (formerly Entrezgene);Acc:834326]
AT5G43420	AT5G43420	3.16478	2.49e-08	RING/U-box superfamily protein [Source:NCBI gene (formerly Entrezgene);Acc:834362]
AT5G43650	BHLH92	4.16555	0.000752816	basic helix-loop-helix (bHLH) DNA-binding superfamily protein [Source:NCBI gene (formerly Entrezgene);Acc:834385]
AT5G43910	AT5G43910	1.24675	0.000638674	pfkB-like carbohydrate kinase family protein [Source:NCBI gene (formerly Entrezgene);Acc:834413]
AT5G43980	PDLP1	2.49187	3.11e-05	plasmodesmata-located protein 1 [Source:NCBI gene (formerly Entrezgene);Acc:834421]
AT5G44390	AT5G44390	2.41569	1e-06	FAD-binding Berberine family protein [Source:NCBI gene (formerly Entrezgene);Acc:834465]
AT5G44420	PDF1.2	3.05819	5.07e-35	plant defensin 1.2 [Source:NCBI gene (formerly Entrezgene);Acc:834469]
AT5G44430	PDF1.2c	3.35885	5.5e-17	plant defensin 1.2C [Source:NCBI gene (formerly Entrezgene);Acc:834470]
AT5G44460	CML43	3.51123	1.47e-06	calmodulin like 43 [Source:NCBI gene (formerly Entrezgene);Acc:834473]
AT5G44480	DUR	2.6842	4.8e-05	NAD(P)-binding Rossmann-fold superfamily protein [Source:NCBI gene (formerly Entrezgene);Acc:834475]
AT5G44567	AT5G44567	2.47569	0.000139527	uncharacterized protein [Source:NCBI gene (formerly Entrezgene);Acc:28721249]
AT5G44568	AT5G44568	2.26888	3.16e-36	uncharacterized protein [Source:NCBI gene (formerly Entrezgene);Acc:5008297]
AT5G44570	AT5G44570	3.27323	4.74e-10	uncharacterized protein [Source:NCBI gene (formerly Entrezgene);Acc:834484]
AT5G44572	AT5G44572	1.04137	0.000244235	uncharacterized protein [Source:NCBI gene (formerly Entrezgene);Acc:5008298]
AT5G44574	AT5G44574	3.89778	0.00266035	uncharacterized protein [Source:NCBI gene (formerly Entrezgene);Acc:5008299]
AT5G44575	AT5G44575	1.85025	5.07e-05	uncharacterized protein [Source:NCBI gene (formerly Entrezgene);Acc:834485]
AT5G44585	AT5G44585	1.16472	0.0010853	uncharacterized protein [Source:NCBI gene (formerly Entrezgene);Acc:6241037]
AT5G44820	AT5G44820	1.70799	4.62e-20	Nucleotide-diphospho-sugar transferase family protein [Source:NCBI gene (formerly Entrezgene);Acc:834512]
AT5G44990	AT5G44990	2.74031	0.00211701	Glutathione S-transferase family protein [Source:NCBI gene (formerly Entrezgene);Acc:834530]
AT5G45000	AT5G45000	2.09142	0.00857709	Disease resistance protein (TIR-NBS-LRR class) family [Source:NCBI gene (formerly Entrezgene);Acc:834531]
AT5G45110	NPR3	1.43899	8.18e-11	NPR1-like protein 3 [Source:NCBI gene (formerly Entrezgene);Acc:834545]
AT5G45130	RHA1	1.00028	1.6e-17	Ras small GTP-binding family protein [Source:NCBI gene (formerly Entrezgene);Acc:834549]
AT5G45380	DUR3	2.03661	2.55e-14	urea-proton symporter DEGRADATION OF UREA 3 (DUR3) [Source:NCBI gene (formerly Entrezgene);Acc:834574]
AT5G45500	AT5G45500	1.1561	1.49e-11	RNI-like superfamily protein [Source:NCBI gene (formerly Entrezgene);Acc:834586]
AT5G45510	AT5G45510	1.20479	1.25e-18	Leucine-rich repeat (LRR) family protein [Source:NCBI gene (formerly Entrezgene);Acc:834587]
AT5G46050	PTR3	2.87568	2.16e-09	peptide transporter 3 [Source:NCBI gene (formerly Entrezgene);Acc:834646]
AT5G46080	AT5G46080	1.36538	0.00371363	Protein kinase superfamily protein [Source:NCBI gene (formerly Entrezgene);Acc:834649]
AT5G46230	AT5G46230	2.04495	1.82e-28
AT5G46295	AT5G46295	2.1161	0.000706596	uncharacterized protein [Source:NCBI gene (formerly Entrezgene);Acc:834672]
AT5G46350	WRKY8	3.77009	5.94e-33	WRKY DNA-binding protein 8 [Source:NCBI gene (formerly Entrezgene);Acc:834678]
AT5G46590	NAC096	2.24123	0.00358088	NAC domain containing protein 96 [Source:NCBI gene (formerly Entrezgene);Acc:834702]
AT5G46871	AT5G46871	1.42754	1.86e-05	Putative membrane lipoprotein [Source:NCBI gene (formerly Entrezgene);Acc:3771453]
AT5G47060	AT5G47060	1.06178	1.72e-07
AT5G47070	AT5G47070	1.12078	5.5e-06	Protein kinase superfamily protein [Source:NCBI gene (formerly Entrezgene);Acc:834753]
AT5G47120	BI1	2.01439	5.94e-42	BAX inhibitor 1 [Source:NCBI gene (formerly Entrezgene);Acc:834758]
AT5G47140	GATA27	1.06467	1.57e-06	GATA transcription factor 27 [Source:NCBI gene (formerly Entrezgene);Acc:834760]
AT5G47200	RAB1A	1.01441	1.21e-21	RAB GTPase homolog 1A [Source:NCBI gene (formerly Entrezgene);Acc:834766]
AT5G47220	ERF2	1.82369	1.37e-09	ethylene responsive element binding factor 2 [Source:NCBI gene (formerly Entrezgene);Acc:834768]
AT5G47420	AT5G47420	1.2596	7.71e-13	Tryptophan RNA-binding attenuator protein-like protein [Source:NCBI gene (formerly Entrezgene);Acc:834789]
AT5G47730	AT5G47730	1.16602	0.000313147	Sec14p-like phosphatidylinositol transfer family protein [Source:NCBI gene (formerly Entrezgene);Acc:834824]
AT5G47850	CCR4	2.1854	0.00593391	CRINKLY4 related 4 [Source:NCBI gene (formerly Entrezgene);Acc:834836]
AT5G47960	RABA4C	2.01036	0.00200773	RAB GTPase homolog A4C [Source:NCBI gene (formerly Entrezgene);Acc:834847]
AT5G48380	BIR1	1.38857	1.96e-13	BAK1-interacting receptor-like kinase 1 [Source:NCBI gene (formerly Entrezgene);Acc:834892]
AT5G48540	AT5G48540	2.81146	1.46e-20	receptor-like protein kinase-related family protein [Source:NCBI gene (formerly Entrezgene);Acc:834910]
AT5G48560	AT5G48560	1.62301	0.00898622	basic helix-loop-helix (bHLH) DNA-binding superfamily protein [Source:NCBI gene (formerly Entrezgene);Acc:834912]
AT5G48570	AT5G48570	2.31498	7.52e-19	FKBP-type peptidyl-prolyl cis-trans isomerase family protein [Source:NCBI gene (formerly Entrezgene);Acc:834913]
AT5G48657	AT5G48657	2.26709	5.9e-20	defense protein-like protein [Source:NCBI gene (formerly Entrezgene);Acc:2746202]
AT5G49480	CP1	1.23741	2.41e-12	Ca2+-binding protein 1 [Source:NCBI gene (formerly Entrezgene);Acc:835008]
AT5G49520	WRKY48	2.38645	2.75e-05	WRKY DNA-binding protein 48 [Source:NCBI gene (formerly Entrezgene);Acc:835012]
AT5G49680	AT5G49680	2.16075	0.00635447	SABRE-like protein [Source:NCBI gene (formerly Entrezgene);Acc:835031]
AT5G50200	WR3	2.27895	1.57e-28	nitrate transmembrane transporter [Source:NCBI gene (formerly Entrezgene);Acc:835085]
AT5G50350	AT5G50350	1.78007	5.31e-06	uncharacterized protein [Source:NCBI gene (formerly Entrezgene);Acc:835102]
AT5G50380	EXO70F1	1.01406	0.000242219	exocyst subunit exo70 family protein F1 [Source:NCBI gene (formerly Entrezgene);Acc:835106]
AT5G50460	AT5G50460	1.70827	6.96e-72	secE/sec61-gamma protein transport protein [Source:NCBI gene (formerly Entrezgene);Acc:835114]
AT5G50560	AT5G50660	3.17471	0.000152211	transmembrane protein, putative (DUF 3339) [Source:NCBI gene (formerly Entrezgene);Acc:835124]
AT5G50570	SPL13A	1.50358	6.16e-09	Squamosa promoter-binding protein-like (SBP domain) transcription factor family protein [Source:NCBI gene (formerly Entrezgene);Acc:835126]
AT5G50660	AT5G50660	3.17473	0.000149087	transmembrane protein, putative (DUF 3339) [Source:NCBI gene (formerly Entrezgene);Acc:835124]
AT5G50670	SPL13B	1.49477	7.64e-09	Squamosa promoter-binding protein-like (SBP domain) transcription factor family protein [Source:NCBI gene (formerly Entrezgene);Acc:835138]
AT5G51070	ERD1	1.25002	1.3e-27	Clp ATPase [Source:NCBI gene (formerly Entrezgene);Acc:835180]
AT5G51440	AT5G51440	4.08312	8.05e-25	HSP20-like chaperones superfamily protein [Source:NCBI gene (formerly Entrezgene);Acc:835218]
AT5G51465	AT5G51465	4.67108	2.39e-20	uncharacterized protein [Source:NCBI gene (formerly Entrezgene);Acc:28721262]
AT5G51830	AT5G51830	1.93015	1.04e-19	pfkB-like carbohydrate kinase family protein [Source:NCBI gene (formerly Entrezgene);Acc:835258]
AT5G52200	I-2	1.21184	3.35e-12	phosphoprotein phosphatase inhibitor [Source:NCBI gene (formerly Entrezgene);Acc:835296]
AT5G52390	AT5G52390	2.67663	7.66e-06	PAR1 protein [Source:NCBI gene (formerly Entrezgene);Acc:835315]
AT5G52570	BETA-OHASE 2	2.60978	0.00371148	beta-carotene hydroxylase 2 [Source:NCBI gene (formerly Entrezgene);Acc:835334]
AT5G52640	HSP90.1	3.13409	1.03e-58	heat shock-like protein [Source:NCBI gene (formerly Entrezgene);Acc:835341]
AT5G52720	AT5G52720	2.29651	4.07e-05	Copper transport protein family [Source:NCBI gene (formerly Entrezgene);Acc:835349]
AT5G52730	AT5G52730	4.14818	0.000539658	Copper transport protein family [Source:NCBI gene (formerly Entrezgene);Acc:835350]
AT5G52750	AT5G52750	1.99584	5.91e-12	Heavy metal transport/detoxification superfamily protein [Source:NCBI gene (formerly Entrezgene);Acc:835352]
AT5G52760	AT5G52760	2.66046	6.51e-24	Copper transport protein family [Source:NCBI gene (formerly Entrezgene);Acc:835353]
AT5G52810	AT5G52810	1.70284	1.05e-24	NAD(P)-binding Rossmann-fold superfamily protein [Source:NCBI gene (formerly Entrezgene);Acc:835358]
AT5G52820	AT5G52820	1.0208	3.54e-08	WD-40 repeat family protein / notchless protein [Source:NCBI gene (formerly Entrezgene);Acc:835359]
AT5G53110	AT5G53110	2.71239	2.86e-07	RING/U-box superfamily protein [Source:NCBI gene (formerly Entrezgene);Acc:835391]
AT5G53120	SPDS3	2.20487	9.46e-23	spermidine synthase 3 [Source:NCBI gene (formerly Entrezgene);Acc:835392]
AT5G53290	CRF3	4.29846	6.73e-05	cytokinin response factor 3 [Source:NCBI gene (formerly Entrezgene);Acc:835410]
AT5G53330	AT5G53330	1.07496	3.83e-09	Ubiquitin-associated/translation elongation factor EF1B protein [Source:NCBI gene (formerly Entrezgene);Acc:835414]
AT5G53400	BOB1	1.23014	4.27e-20	HSP20-like chaperones superfamily protein [Source:NCBI gene (formerly Entrezgene);Acc:835421]
AT5G53590	AT5G53590	1.37049	5.18e-09	SAUR-like auxin-responsive protein family [Source:NCBI gene (formerly Entrezgene);Acc:835441]
AT5G53750	AT5G53750	1.24399	0.00208714	CBS domain-containing protein [Source:NCBI gene (formerly Entrezgene);Acc:835456]
AT5G54100	AT5G54100	1.6411	2.36e-05	SPFH/Band 7/PHB domain-containing membrane-associated protein family [Source:NCBI gene (formerly Entrezgene);Acc:835497]
AT5G54110	MAMI	1.81507	7.2e-18	membrane-associated mannitol-induced [Source:NCBI gene (formerly Entrezgene);Acc:835498]
AT5G54140	ILL3	1.4586	0.000161743	IAA-leucine-resistant (ILR1)-like 3 [Source:NCBI gene (formerly Entrezgene);Acc:835501]
AT5G54160	OMT1	1.36932	7.15e-18	O-methyltransferase 1 [Source:NCBI gene (formerly Entrezgene);Acc:835504]
AT5G54165	AT5G54165	4.6137	2.11e-16	Avr9/Cf-9 rapidly elicited protein [Source:NCBI gene (formerly Entrezgene);Acc:6241133]
AT5G54490	PBP1	1.98657	4.07e-05	pinoid-binding protein 1 [Source:NCBI gene (formerly Entrezgene);Acc:835537]
AT5G54500	FQR1	1.04604	3.89e-16	flavodoxin-like quinone reductase 1 [Source:NCBI gene (formerly Entrezgene);Acc:835538]
AT5G54780	AT5G54780	1.35102	2.81e-07	Ypt/Rab-GAP domain of gyp1p superfamily protein [Source:NCBI gene (formerly Entrezgene);Acc:835568]
AT5G54840	SGP1	2.05034	8.05e-11	Ras-related small GTP-binding family protein [Source:NCBI gene (formerly Entrezgene);Acc:835574]
AT5G54860	AT5G54860	1.96171	2.27e-24	Major facilitator superfamily protein [Source:NCBI gene (formerly Entrezgene);Acc:835577]
AT5G55050	AT5G55050	2.88917	3.88e-57	GDSL-like Lipase/Acylhydrolase superfamily protein [Source:NCBI gene (formerly Entrezgene);Acc:835596]
AT5G55130	CNX5	1.25348	2.67e-08	co-factor for nitrate, reductase and xanthine dehydrogenase 5 [Source:NCBI gene (formerly Entrezgene);Acc:835604]
AT5G55180	AT5G55180	1.96784	0.000313023	O-Glycosyl hydrolases family 17 protein [Source:NCBI gene (formerly Entrezgene);Acc:835611]
AT5G55200	MGE1	1.59954	2.99e-06	Co-chaperone GrpE family protein [Source:NCBI gene (formerly Entrezgene);Acc:835613]
AT5G55460	AT5G55460	1.92658	1.99e-07	Bifunctional inhibitor/lipid-transfer protein/seed storage 2S albumin superfamily protein [Source:NCBI gene (formerly Entrezgene);Acc:835639]
AT5G55560	AT5G55560	2.40534	0.000408373	Protein kinase superfamily protein [Source:NCBI gene (formerly Entrezgene);Acc:835650]
AT5G55930	OPT1	2.29176	4.31e-05	oligopeptide transporter 1 [Source:NCBI gene (formerly Entrezgene);Acc:835691]
AT5G56050	AT5G56050	4.64025	1.35e-16	late embryosis abundant (LEA) hydroxyproline-rich glycoprotein family protein [Source:NCBI gene (formerly Entrezgene);Acc:835703]
AT5G56350	AT5G56350	1.39479	4.2e-22	Pyruvate kinase family protein [Source:NCBI gene (formerly Entrezgene);Acc:835735]
AT5G56980	AT5G56980	1.31212	0.000203848	cotton fiber protein [Source:NCBI gene (formerly Entrezgene);Acc:835800]
AT5G57010	AT5G57010	3.47445	3.22e-07	calmodulin-binding family protein [Source:NCBI gene (formerly Entrezgene);Acc:835803]
AT5G57150	AT5G57150	2.9631	4.49e-56	basic helix-loop-helix (bHLH) DNA-binding superfamily protein [Source:NCBI gene (formerly Entrezgene);Acc:835821]
AT5G57480	AT5G57480	2.931	8.19e-06	P-loop containing nucleoside triphosphate hydrolases superfamily protein [Source:NCBI gene (formerly Entrezgene);Acc:835852]
AT5G57510	AT5G57510	2.82102	2.76e-09	cotton fiber protein [Source:NCBI gene (formerly Entrezgene);Acc:835855]
AT5G57910	AT5G57910	1.74502	3.47e-10	ribosomal RNA small subunit methyltransferase G [Source:NCBI gene (formerly Entrezgene);Acc:835902]
AT5G58110	AT5G58110	1.10065	7.63e-17	chaperone binding / ATPase activator [Source:NCBI gene (formerly Entrezgene);Acc:835923]
AT5G58210	AT5G58210	1.93913	1.17e-05	hydroxyproline-rich glycoprotein family protein [Source:NCBI gene (formerly Entrezgene);Acc:835933]
AT5G58290	RPT3	1.41854	6.22e-40	regulatory particle triple-A ATPase 3 [Source:NCBI gene (formerly Entrezgene);Acc:835941]
AT5G58350	WNK4	1.10297	8.61e-07	with no lysine (K) kinase 4 [Source:NCBI gene (formerly Entrezgene);Acc:835947]
AT5G58620	AT5G58620	2.53539	7.47e-10	zinc finger (CCCH-type) family protein [Source:NCBI gene (formerly Entrezgene);Acc:835976]
AT5G58710	ROC7	1.72918	9.77e-66	rotamase CYP 7 [Source:NCBI gene (formerly Entrezgene);Acc:835985]
AT5G58787	AT5G58787	1.20178	9.24e-08	RING/U-box superfamily protein [Source:NCBI gene (formerly Entrezgene);Acc:835995]
AT5G58940	CRCK1	2.05234	8.8e-07	calmodulin-binding receptor-like cytoplasmic kinase 1 [Source:NCBI gene (formerly Entrezgene);Acc:836011]
AT5G59420	ORP3C	1.09636	3.18e-17	OSBP(oxysterol binding protein)-related protein 3C [Source:NCBI gene (formerly Entrezgene);Acc:836061]
AT5G59490	AT5G59490	5.08058	0.00124223	Haloacid dehalogenase-like hydrolase (HAD) superfamily protein [Source:NCBI gene (formerly Entrezgene);Acc:836068]
AT5G59530	AT5G59530	3.4455	0.00451654	2-oxoglutarate (2OG) and Fe(II)-dependent oxygenase superfamily protein [Source:NCBI gene (formerly Entrezgene);Acc:836072]
AT5G59780	MYB59	1.18041	9.87e-08	myb domain protein 59 [Source:NCBI gene (formerly Entrezgene);Acc:836099]
AT5G59820	RHL41	2.72547	1.35e-11	C2H2-type zinc finger family protein [Source:NCBI gene (formerly Entrezgene);Acc:836103]
AT5G60300	LecRK-I.9	1.98946	1.31e-09	Concanavalin A-like lectin protein kinase family protein [Source:NCBI gene (formerly Entrezgene);Acc:836152]
AT5G60440	AGL62	4.23849	4.04e-07	AGAMOUS-like 62 [Source:NCBI gene (formerly Entrezgene);Acc:836165]
AT5G60800	AT5G60800	2.65006	1.15e-15	Heavy metal transport/detoxification superfamily protein [Source:NCBI gene (formerly Entrezgene);Acc:836201]
AT5G60950	COBL5	1.96747	2.79e-18	COBRA-like protein 5 [Source:NCBI gene (formerly Entrezgene);Acc:836216]
AT5G61010	EXO70E2	1.15302	9.86e-09	exocyst subunit exo70 family protein E2 [Source:NCBI gene (formerly Entrezgene);Acc:836222]
AT5G61060	HDA05	1.19221	2.26e-11	histone deacetylase 5 [Source:NCBI gene (formerly Entrezgene);Acc:836227]
AT5G61160	AACT1	2.20338	1.1e-10	anthocyanin 5-aromatic acyltransferase 1 [Source:NCBI gene (formerly Entrezgene);Acc:836237]
AT5G61210	SNAP33	1.30448	7.78e-17	soluble N-ethylmaleimide-sensitive factor adaptor protein 33 [Source:NCBI gene (formerly Entrezgene);Acc:836242]
AT5G61390	AT5G61390	2.51639	6.13e-11	Polynucleotidyl transferase, ribonuclease H-like superfamily protein [Source:NCBI gene (formerly Entrezgene);Acc:836260]
AT5G61490	AT5G61490	6.7703	1.07e-09	uncharacterized protein [Source:NCBI gene (formerly Entrezgene);Acc:836270]
AT5G61560	AT5G61560	1.2966	0.00842495	U-box domain-containing protein kinase family protein [Source:NCBI gene (formerly Entrezgene);Acc:836277]
AT5G61640	PMSR1	1.50215	1.57e-14	peptidemethionine sulfoxide reductase 1 [Source:NCBI gene (formerly Entrezgene);Acc:836286]
AT5G61790	CNX1	1.8976	5.23e-67	calnexin 1 [Source:NCBI gene (formerly Entrezgene);Acc:836301]
AT5G61890	AT5G61890	2.9632	0.00510018	Integrase-type DNA-binding superfamily protein [Source:NCBI gene (formerly Entrezgene);Acc:836310]
AT5G62020	HSFB2A	1.0606	0.00994139	heat shock transcription factor B2A [Source:NCBI gene (formerly Entrezgene);Acc:836322]
AT5G62150	AT5G62150	2.63864	8.23e-08	peptidoglycan-binding LysM domain-containing protein [Source:NCBI gene (formerly Entrezgene);Acc:836335]
AT5G62210	AT5G62210	4.27594	1.96e-05	Embryo-specific protein 3, (ATS3) [Source:NCBI gene (formerly Entrezgene);Acc:836342]
AT5G62480	GSTU9	4.01774	1.7e-05	glutathione S-transferase tau 9 [Source:NCBI gene (formerly Entrezgene);Acc:836368]
AT5G62770	AT5G62770	2.12636	1.91e-13	membrane-associated kinase regulator, putative (DUF1645) [Source:NCBI gene (formerly Entrezgene);Acc:836398]
AT5G63135	AT5G63135	1.37426	7.9e-09	transcription termination factor [Source:NCBI gene (formerly Entrezgene);Acc:836434]
AT5G63225	AT5G63225	3.3595	3.49e-06	Carbohydrate-binding X8 domain superfamily protein [Source:NCBI gene (formerly Entrezgene);Acc:5008330]
AT5G63490	AT5G63490	1.36888	3.96e-06	CBS / octicosapeptide/Phox/Bemp1 (PB1) domains-containing protein [Source:NCBI gene (formerly Entrezgene);Acc:836468]
AT5G63680	AT5G63680	1.27842	9.34e-12	Pyruvate kinase family protein [Source:NCBI gene (formerly Entrezgene);Acc:836488]
AT5G63990	AT5G63990	1.28892	0.000150484	Inositol monophosphatase family protein [Source:NCBI gene (formerly Entrezgene);Acc:836520]
AT5G64060	NAC103	4.01824	0.00228731	NAC domain containing protein 103 [Source:NCBI gene (formerly Entrezgene);Acc:836527]
AT5G64260	EXL2	1.17008	4.33e-09	EXORDIUM like 2 [Source:NCBI gene (formerly Entrezgene);Acc:836547]
AT5G64310	AGP1	1.56546	1.46e-12	arabinogalactan protein 1 [Source:NCBI gene (formerly Entrezgene);Acc:836552]
AT5G64400	AT5G64400	1.12244	1.51e-43	CHCH domain protein [Source:NCBI gene (formerly Entrezgene);Acc:836561]
AT5G64510	TIN1	2.39548	3.98e-19	tunicamycin induced protein [Source:NCBI gene (formerly Entrezgene);Acc:836572]
AT5G64810	WRKY51	4.14646	2.91e-38	WRKY DNA-binding protein 51 [Source:NCBI gene (formerly Entrezgene);Acc:836602]
AT5G64905	PROPEP3	1.84743	0.00105751	elicitor peptide 3 [Source:NCBI gene (formerly Entrezgene);Acc:836614]
AT5G64990	RABH1a	3.0575	0.00227896	RAB GTPase homolog H1A [Source:NCBI gene (formerly Entrezgene);Acc:836623]
AT5G65280	GCL1	2.10642	0.00162379	GCR2-like 1 [Source:NCBI gene (formerly Entrezgene);Acc:836653]
AT5G65300	AT5G65300	1.6922	0.00149144	uncharacterized protein [Source:NCBI gene (formerly Entrezgene);Acc:836655]
AT5G65380	AT5G65380	1.1123	2.99e-10	MATE efflux family protein [Source:NCBI gene (formerly Entrezgene);Acc:836663]
AT5G65609	AT5G65609	3.67783	0.00701623	uncharacterized protein [Source:NCBI gene (formerly Entrezgene);Acc:6241295]
AT5G65750	AT5G65750	1.04821	3.17e-07	2-oxoglutarate dehydrogenase, E1 component [Source:NCBI gene (formerly Entrezgene);Acc:836704]
AT5G66140	PAD2	1.43614	1.22e-38	proteasome alpha subunit D2 [Source:NCBI gene (formerly Entrezgene);Acc:836746]
AT5G66170	STR18	1.45068	0.00120338	sulfurtransferase 18 [Source:NCBI gene (formerly Entrezgene);Acc:836749]
AT5G66640	DAR3	1.45719	0.00144122	DA1-related protein 3 [Source:NCBI gene (formerly Entrezgene);Acc:836796]
AT5G66658	AT5G66658	1.4612	0.000242539	uncharacterized protein [Source:NCBI gene (formerly Entrezgene);Acc:3771571]
AT5G66680	DGL1	1.03831	1.07e-17	dolichyl-diphosphooligosaccharide-protein glycosyltransferase 48kDa subunit family protein [Source:NCBI gene (formerly Entrezgene);Acc:836801]
AT5G66760	SDH1-1	1.03518	4.93e-12	succinate dehydrogenase 1-1 [Source:NCBI gene (formerly Entrezgene);Acc:836809]
AT5G66890	AT5G66890	5.64499	0.000155197	Leucine-rich repeat (LRR) family protein [Source:NCBI gene (formerly Entrezgene);Acc:836823]
AT5G66910	AT5G66910	1.3703	5.05e-05	Disease resistance protein (CC-NBS-LRR class) family [Source:NCBI gene (formerly Entrezgene);Acc:836825]
AT5G67080	MAPKKK19	2.48749	5.48e-05	mitogen-activated protein kinase kinase kinase 19 [Source:NCBI gene (formerly Entrezgene);Acc:836843]
AT5G67210	IRX15-L	4.02499	1.99e-05	IRREGULAR XYLEM protein (DUF579) [Source:NCBI gene (formerly Entrezgene);Acc:836856]
AT5G67340	AT5G67340	2.7524	1.41e-07	ARM repeat superfamily protein [Source:NCBI gene (formerly Entrezgene);Acc:836869]
AT5G67470	FH6	1.03446	9.14e-05	formin homolog 6 [Source:NCBI gene (formerly Entrezgene);Acc:836883]
AT5G67540	AT5G67540	1.02017	0.00447235	Arabinanase/levansucrase/invertase [Source:NCBI gene (formerly Entrezgene);Acc:836890]
AT5G67600	WIH1	1.2734	8.98e-16	cysteine-rich TM module stress tolerance protein [Source:NCBI gene (formerly Entrezgene);Acc:836896]

## Sheet: Supplementary Table S4
Supplementary Table S4. List of 2,073 differentially downregulated genes in the leaves of plants exposed to high light vs. the untreated control.
ensembl_gene_id	external_gene_name	log2FoldChange	padj	description
AT1G01080	AT1G01080	-1.54577	6.57e-32	RNA-binding (RRM/RBD/RNP motifs) family protein [Source:NCBI gene (formerly Entrezgene);Acc:839463]
AT1G01120	KCS1	-2.27522	1.03e-16	3-ketoacyl-CoA synthase 1 [Source:NCBI gene (formerly Entrezgene);Acc:839395]
AT1G01190	CYP78A8	-1.49588	1.07e-05	cytochrome P450, family 78, subfamily A, polypeptide 8 [Source:NCBI gene (formerly Entrezgene);Acc:839233]
AT1G01250	AT1G01250	-1.65525	2.69e-07	Integrase-type DNA-binding superfamily protein [Source:NCBI gene (formerly Entrezgene);Acc:839322]
AT1G01390	AT1G01390	-1.28302	0.000955965	UDP-Glycosyltransferase superfamily protein [Source:NCBI gene (formerly Entrezgene);Acc:837790]
AT1G01430	TBL25	-1.5657	1.58e-13	TRICHOME BIREFRINGENCE-LIKE 25 [Source:NCBI gene (formerly Entrezgene);Acc:837247]
AT1G01610	GPAT4	-1.36647	1.32e-12	glycerol-3-phosphate acyltransferase 4 [Source:NCBI gene (formerly Entrezgene);Acc:839297]
AT1G01620	PIP1C	-2.27131	5.65e-34	plasma membrane intrinsic protein 1C [Source:NCBI gene (formerly Entrezgene);Acc:839235]
AT1G01770	AT1G01770	-1.18859	0.000959485	propionyl-CoA carboxylase [Source:NCBI gene (formerly Entrezgene);Acc:837323]
AT1G01780	PLIM2b	-1.38342	0.00055643	GATA type zinc finger transcription factor family protein [Source:NCBI gene (formerly Entrezgene);Acc:839267]
AT1G01970	AT1G01970	-1.11944	2.69e-09	Tetratricopeptide repeat (TPR)-like superfamily protein [Source:NCBI gene (formerly Entrezgene);Acc:839299]
AT1G02110	AT1G02110	-1.3391	0.00204087	bZIP domain class transcription factor (DUF630 and DUF632) [Source:NCBI gene (formerly Entrezgene);Acc:839234]
AT1G02180	AT1G02180	-2.51352	2.57e-05	ferredoxin-like protein [Source:NCBI gene (formerly Entrezgene);Acc:839543]
AT1G02205	CER1	-3.3065	6.3e-27	Fatty acid hydroxylase superfamily [Source:NCBI gene (formerly Entrezgene);Acc:837602]
AT1G02280	TOC33	-1.07937	4.77e-08	translocon at the outer envelope membrane of chloroplasts 33 [Source:NCBI gene (formerly Entrezgene);Acc:839248]
AT1G03310	DBE1	-1.71978	2.25e-23	debranching enzyme 1 [Source:NCBI gene (formerly Entrezgene);Acc:839531]
AT1G03550	SCAMP4	-1.716	0.00935292	Secretory carrier membrane protein (SCAMP) family protein [Source:NCBI gene (formerly Entrezgene);Acc:839464]
AT1G03600	PSB27	-1.57591	3.08e-54	photosystem II family protein [Source:NCBI gene (formerly Entrezgene);Acc:839449]
AT1G03630	POR C	-1.1286	9.35e-25	protochlorophyllide oxidoreductase C [Source:NCBI gene (formerly Entrezgene);Acc:839009]
AT1G03680	THM1	-1.2179	5.8e-63	thioredoxin M-type 1 [Source:NCBI gene (formerly Entrezgene);Acc:839436]
AT1G03870	FLA9	-2.67022	1.21e-37	FASCICLIN-like arabinoogalactan 9 [Source:NCBI gene (formerly Entrezgene);Acc:839384]
AT1G04040	AT1G04040	-2.09166	1.2e-19	HAD superfamily, subfamily IIIB acid phosphatase [Source:NCBI gene (formerly Entrezgene);Acc:839325]
AT1G04107	NA	-1.0824	1.78e-09	NA
AT1G04250	AXR3	-1.00482	1.9e-05	AUX/IAA transcriptional regulator family protein [Source:NCBI gene (formerly Entrezgene);Acc:839568]
AT1G04420	AT1G04420	-1.24585	2.48e-20	NAD(P)-linked oxidoreductase superfamily protein [Source:NCBI gene (formerly Entrezgene);Acc:839524]
AT1G04520	PDLP2	-1.81872	2.12e-06	plasmodesmata-located protein 2 [Source:NCBI gene (formerly Entrezgene);Acc:839502]
AT1G04640	LIP2	-1.13439	2.21e-19	lipoyltransferase 2 [Source:NCBI gene (formerly Entrezgene);Acc:839462]
AT1G04680	AT1G04680	-1.29146	2.82e-15	Pectin lyase-like superfamily protein [Source:NCBI gene (formerly Entrezgene);Acc:839452]
AT1G05065	CLE20	-1.15072	0.0087381	CLAVATA3/ESR-RELATED 20 [Source:NCBI gene (formerly Entrezgene);Acc:28716239]
AT1G05140	AT1G05140	-1.11881	8.09e-20	Peptidase M50 family protein [Source:NCBI gene (formerly Entrezgene);Acc:839307]
AT1G05190	emb2394	-1.33256	1.1e-34	Ribosomal protein L6 family [Source:NCBI gene (formerly Entrezgene);Acc:839273]
AT1G05320	AT1G05320	-1.2655	9.7e-06	myosin heavy chain, embryonic smooth protein [Source:NCBI gene (formerly Entrezgene);Acc:837031]
AT1G05385	LPA19	-1.29115	9.27e-15	photosystem II 11 kDa protein-like protein [Source:NCBI gene (formerly Entrezgene);Acc:837040]
AT1G05540	AT1G05540	-1.92885	0.000105119
AT1G06265	AT1G06265	-2.21898	0.00121325	ncRNA [Source:NCBI gene (formerly Entrezgene);Acc:5007667]
AT1G06460	ACD32.1	-1.02336	1.78e-33	alpha-crystallin domain 32.1 [Source:NCBI gene (formerly Entrezgene);Acc:837158]
AT1G06547	AT1G06547	-2.70147	0.000961846	ncRNA [Source:NCBI gene (formerly Entrezgene);Acc:28716515]
AT1G06550	AT1G06550	-1.67274	6.8e-09	ATP-dependent caseinolytic (Clp) protease/crotonase family protein [Source:NCBI gene (formerly Entrezgene);Acc:837166]
AT1G06680	PSBP-1	-1.16631	6.36e-35	photosystem II subunit P-1 [Source:NCBI gene (formerly Entrezgene);Acc:837178]
AT1G06850	bZIP52	-1.21588	0.000932807	basic leucine-zipper 52 [Source:NCBI gene (formerly Entrezgene);Acc:837197]
AT1G06980	AT1G06980	-2.07047	0.00959178	6,7-dimethyl-8-ribityllumazine synthase [Source:NCBI gene (formerly Entrezgene);Acc:837208]
AT1G07050	AT1G07050	-1.14285	5.34e-33	CCT motif family protein [Source:NCBI gene (formerly Entrezgene);Acc:837216]
AT1G07110	F2KP	-1.478	1.86e-28	fructose-2,6-bisphosphatase [Source:NCBI gene (formerly Entrezgene);Acc:837221]
AT1G07167	AT1G07167	-2.44618	0.00123369	ncRNA [Source:NCBI gene (formerly Entrezgene);Acc:28716610]
AT1G07187	AT1G07187	-2.41383	2.42e-17	ncRNA [Source:NCBI gene (formerly Entrezgene);Acc:28716614]
AT1G07280	AT1G07280	-1.00019	1.85e-23	Tetratricopeptide repeat (TPR)-like superfamily protein [Source:NCBI gene (formerly Entrezgene);Acc:837239]
AT1G07320	RPL4	-1.31901	2.15e-32	ribosomal protein L4 [Source:NCBI gene (formerly Entrezgene);Acc:837243]
AT1G07440	AT1G07440	-2.16639	1.25e-71	NAD(P)-binding Rossmann-fold superfamily protein [Source:NCBI gene (formerly Entrezgene);Acc:837256]
AT1G08197	NA	-5.18195	0.000240127	NA
AT1G08283	AT1G08283	-2.62771	2.36e-05	ncRNA [Source:NCBI gene (formerly Entrezgene);Acc:28716809]
AT1G08500	ENODL18	-1.83146	4.59e-06	early nodulin-like protein 18 [Source:NCBI gene (formerly Entrezgene);Acc:837371]
AT1G08520	ALB1	-1.03458	1.35e-18	ALBINA 1 [Source:NCBI gene (formerly Entrezgene);Acc:837374]
AT1G08540	SIG2	-1.17204	7.35e-18	RNApolymerase sigma subunit 2 [Source:NCBI gene (formerly Entrezgene);Acc:837376]
AT1G08550	NPQ1	-1.45808	1.96e-32	non-photochemical quenching 1 [Source:NCBI gene (formerly Entrezgene);Acc:837377]
AT1G08840	emb2411	-1.9495	0.00315598	DNA replication helicase [Source:NCBI gene (formerly Entrezgene);Acc:837406]
AT1G08890	AT1G08890	-1.26267	1.03e-12	Major facilitator superfamily protein [Source:NCBI gene (formerly Entrezgene);Acc:837410]
AT1G08980	AMI1	-1.15857	1.38e-12	amidase 1 [Source:NCBI gene (formerly Entrezgene);Acc:837418]
AT1G09310	AT1G09310	-2.63879	3.15e-141	plant/protein (Protein of unknown function, DUF538) [Source:NCBI gene (formerly Entrezgene);Acc:837452]
AT1G09340	CRB	-1.62301	5.31e-87	chloroplast RNA binding protein [Source:NCBI gene (formerly Entrezgene);Acc:837455]
AT1G09750	AT1G09750	-2.69109	6.14e-56	Eukaryotic aspartyl protease family protein [Source:NCBI gene (formerly Entrezgene);Acc:837504]
AT1G09900	AT1G09900	-1.41046	1.27e-05	Pentatricopeptide repeat (PPR-like) superfamily protein [Source:NCBI gene (formerly Entrezgene);Acc:837522]
AT1G10030	ERG28	-1.10468	5.72e-07	ergosterol biosynthesis protein [Source:NCBI gene (formerly Entrezgene);Acc:837538]
AT1G10060	BCAT-1	-1.16035	1.66e-06	branched-chain amino acid transaminase 1 [Source:NCBI gene (formerly Entrezgene);Acc:837542]
AT1G10360	GSTU18	-1.61717	9.56e-38	glutathione S-transferase TAU 18 [Source:NCBI gene (formerly Entrezgene);Acc:837575]
AT1G10640	AT1G10640	-3.83308	0.00207579	Pectin lyase-like superfamily protein [Source:NCBI gene (formerly Entrezgene);Acc:837607]
AT1G10760	SEX1	-1.47115	1.04e-63	Pyruvate phosphate dikinase, PEP/pyruvate binding domain-containing protein [Source:NCBI gene (formerly Entrezgene);Acc:837619]
AT1G10930	RECQ4A	-1.4412	0.000126224	DNA helicase (RECQl4A) [Source:NCBI gene (formerly Entrezgene);Acc:837636]
AT1G10970	ZIP4	-1.23286	0.00169922	zinc transporter [Source:NCBI gene (formerly Entrezgene);Acc:837640]
AT1G11130	SUB	-1.47731	9.07e-06	Leucine-rich repeat protein kinase family protein [Source:NCBI gene (formerly Entrezgene);Acc:837654]
AT1G11210	AT1G11210	-1.10446	5.75e-05	cotton fiber protein, putative (DUF761) [Source:NCBI gene (formerly Entrezgene);Acc:837662]
AT1G11290	CRR22	-2.00526	0.000274608	Pentatricopeptide repeat (PPR) superfamily protein [Source:NCBI gene (formerly Entrezgene);Acc:837671]
AT1G11380	AT1G11380	-1.05773	0.00628551	PLAC8 family protein [Source:NCBI gene (formerly Entrezgene);Acc:837680]
AT1G11450	UMAMIT27	-3.28282	0.0046291	nodulin MtN21 /EamA-like transporter family protein [Source:NCBI gene (formerly Entrezgene);Acc:837687]
AT1G11545	XTH8	-2.4229	1.27e-11	xyloglucan endotransglucosylase/hydrolase 8 [Source:NCBI gene (formerly Entrezgene);Acc:837698]
AT1G11700	AT1G11700	-2.03355	2.44e-15	senescence regulator (Protein of unknown function, DUF584) [Source:NCBI gene (formerly Entrezgene);Acc:837714]
AT1G11740	AT1G11740	-2.88769	6.23e-05	ankyrin repeat family protein [Source:NCBI gene (formerly Entrezgene);Acc:837718]
AT1G11850	AT1G11850	-1.58405	8.45e-05	uncharacterized protein [Source:NCBI gene (formerly Entrezgene);Acc:837732]
AT1G11860	AT1G11860	-2.02411	2.08e-115	Glycine cleavage T-protein family [Source:NCBI gene (formerly Entrezgene);Acc:837733]
AT1G12080	AT1G12080	-1.86712	5.21e-06	Vacuolar calcium-binding protein-like protein [Source:NCBI gene (formerly Entrezgene);Acc:837760]
AT1G12090	ELP	-2.70552	1.95e-76	extensin-like protein [Source:NCBI gene (formerly Entrezgene);Acc:837761]
AT1G12100	AT1G12100	-5.46839	0.000220261	Bifunctional inhibitor/lipid-transfer protein/seed storage 2S albumin superfamily protein [Source:NCBI gene (formerly Entrezgene);Acc:837762]
AT1G12244	AT1G12244	-2.27272	2.44e-13	Polynucleotidyl transferase, ribonuclease H-like superfamily protein [Source:NCBI gene (formerly Entrezgene);Acc:3766708]
AT1G12280	SUMM2	-1.3497	0.000154491	LRR and NB-ARC domains-containing disease resistance protein [Source:NCBI gene (formerly Entrezgene);Acc:837782]
AT1G12330	AT1G12330	-1.52395	1.97e-05	cyclin-dependent kinase-like protein [Source:NCBI gene (formerly Entrezgene);Acc:837787]
AT1G12430	ARK3	-1.04247	0.00224428	armadillo repeat kinesin 3 [Source:NCBI gene (formerly Entrezgene);Acc:837799]
AT1G12450	AT1G12450	-1.15219	0.000521734	SNARE associated Golgi protein family [Source:NCBI gene (formerly Entrezgene);Acc:837802]
AT1G12460	AT1G12460	-1.59543	0.00196496	Leucine-rich repeat protein kinase family protein [Source:NCBI gene (formerly Entrezgene);Acc:837803]
AT1G12500	AT1G12500	-1.4508	1.43e-13	Nucleotide-sugar transporter family protein [Source:NCBI gene (formerly Entrezgene);Acc:837807]
AT1G12845	AT1G12845	-2.61769	9.9e-41	uncharacterized protein [Source:NCBI gene (formerly Entrezgene);Acc:837841]
AT1G12860	SCRM2	-1.60131	4.35e-09	basic helix-loop-helix (bHLH) DNA-binding superfamily protein [Source:NCBI gene (formerly Entrezgene);Acc:837843]
AT1G12900	GAPA-2	-1.7553	2.72e-68	glyceraldehyde 3-phosphate dehydrogenase A subunit 2 [Source:NCBI gene (formerly Entrezgene);Acc:837848]
AT1G13250	GATL3	-1.46365	2.78e-08	galacturonosyltransferase-like 3 [Source:NCBI gene (formerly Entrezgene);Acc:837885]
AT1G13650	AT1G13650	-1.99671	9.78e-10	uncharacterized protein [Source:NCBI gene (formerly Entrezgene);Acc:837926]
AT1G13730	AT1G13730	-1.07435	0.000134456	Nuclear transport factor 2 (NTF2) family protein with RNA binding (RRM-RBD-RNP motifs) domain-containing protein [Source:NCBI gene (formerly Entrezgene);Acc:837933]
AT1G13790	FDM4	-2.59753	0.000224247	XH/XS domain-containing protein [Source:NCBI gene (formerly Entrezgene);Acc:837939]
AT1G13920	AT1G13920	-2.05058	3.97e-20	Remorin family protein [Source:NCBI gene (formerly Entrezgene);Acc:837952]
AT1G13930	AT1G13930	-1.36662	1.5e-69	oleosin-B3-like protein [Source:NCBI gene (formerly Entrezgene);Acc:837953]
AT1G14150	PnsL2	-2.61063	1.12e-71	PsbQ-like 2 [Source:NCBI gene (formerly Entrezgene);Acc:837974]
AT1G14280	PKS2	-1.41883	1.1e-08	phytochrome kinase substrate 2 [Source:NCBI gene (formerly Entrezgene);Acc:837989]
AT1G14290	SBH2	-1.1448	5.66e-06	sphingoid base hydroxylase 2 [Source:NCBI gene (formerly Entrezgene);Acc:837990]
AT1G14345	AT1G14345	-2.27784	3.21e-66	NAD(P)-linked oxidoreductase superfamily protein [Source:NCBI gene (formerly Entrezgene);Acc:837996]
AT1G14700	PAP3	-2.66575	1.74e-25	purple acid phosphatase 3 [Source:NCBI gene (formerly Entrezgene);Acc:838035]
AT1G14840	MAP70-4	-1.77887	4.22e-09	microtubule-associated proteins 70-4 [Source:NCBI gene (formerly Entrezgene);Acc:838049]
AT1G15150	AT1G15150	-4.72465	0.000132851	MATE efflux family protein [Source:NCBI gene (formerly Entrezgene);Acc:838080]
AT1G15260	AT1G15260	-1.91779	7.53e-34	LOW protein: ATP-dependent RNA helicase-like protein [Source:NCBI gene (formerly Entrezgene);Acc:838093]
AT1G15690	AVP1	-1.46365	5.06e-64	Inorganic H pyrophosphatase family protein [Source:NCBI gene (formerly Entrezgene);Acc:838138]
AT1G15960	NRAMP6	-1.8909	0.00293555	NRAMP metal ion transporter 6 [Source:NCBI gene (formerly Entrezgene);Acc:838166]
AT1G15980	PnsB1	-1.79874	1.97e-32	NDH-dependent cyclic electron flow 1 [Source:NCBI gene (formerly Entrezgene);Acc:838168]
AT1G16080	AT1G16080	-1.13628	2.38e-19	nuclear protein [Source:NCBI gene (formerly Entrezgene);Acc:838178]
AT1G16170	AT1G16170	-1.22327	1.71e-09	ephrin-A3 protein [Source:NCBI gene (formerly Entrezgene);Acc:838186]
AT1G16340	ATKDSA2	-1.30309	2.69e-08	Aldolase superfamily protein [Source:NCBI gene (formerly Entrezgene);Acc:838203]
AT1G16410	CYP79F1	-1.32183	4.02e-08	cytochrome p450 79f1 [Source:NCBI gene (formerly Entrezgene);Acc:838211]
AT1G16460	RDH2	-1.09006	1.33e-12	rhodanese homologue 2 [Source:NCBI gene (formerly Entrezgene);Acc:838216]
AT1G16515	AT1G16515	-1.06484	0.00137821	uncharacterized protein [Source:NCBI gene (formerly Entrezgene);Acc:28717243]
AT1G16635	AT1G16635	-1.28762	0.00470697	ncRNA [Source:NCBI gene (formerly Entrezgene);Acc:10723047]
AT1G16850	AT1G16850	-1.47393	1.19e-12	uncharacterized protein [Source:NCBI gene (formerly Entrezgene);Acc:838256]
AT1G16880	ACR11	-1.33282	3.05e-32	uridylyltransferase-like protein [Source:NCBI gene (formerly Entrezgene);Acc:838259]
AT1G17090	AT1G17090	-2.18065	2.98e-17	uncharacterized protein [Source:NCBI gene (formerly Entrezgene);Acc:838279]
AT1G17100	HBP1	-1.67282	1.06e-56	SOUL heme-binding family protein [Source:NCBI gene (formerly Entrezgene);Acc:838280]
AT1G17140	ICR1	-1.79895	0.000254197	interactor of constitutive active rops 1 [Source:NCBI gene (formerly Entrezgene);Acc:838284]
AT1G17200	AT1G17200	-1.37244	2.56e-22	Uncharacterized protein family (UPF0497) [Source:NCBI gene (formerly Entrezgene);Acc:838291]
AT1G17220	FUG1	-1.35632	5.73e-42	Translation initiation factor 2, small GTP-binding protein [Source:NCBI gene (formerly Entrezgene);Acc:838293]
AT1G17560	HLL	-1.25719	0.00643943	Ribosomal protein L14p/L23e family protein [Source:NCBI gene (formerly Entrezgene);Acc:838332]
AT1G17650	GLYR2	-1.43761	4.47e-12	glyoxylate reductase 2 [Source:NCBI gene (formerly Entrezgene);Acc:838342]
AT1G17840	ABCG11	-1.09032	0.000673187	white-brown complex-like protein [Source:NCBI gene (formerly Entrezgene);Acc:838363]
AT1G17970	AT1G17970	-1.40803	3.13e-09	RING/U-box superfamily protein [Source:NCBI gene (formerly Entrezgene);Acc:838377]
AT1G18000	AT1G18000	-1.07675	5.35e-09	Major facilitator superfamily protein [Source:NCBI gene (formerly Entrezgene);Acc:838380]
AT1G18010	AT1G18010	-1.07179	4.81e-09	Major facilitator superfamily protein [Source:NCBI gene (formerly Entrezgene);Acc:838381]
AT1G18060	AT1G18060	-1.07519	1.92e-14	microbial collagenase [Source:NCBI gene (formerly Entrezgene);Acc:838386]
AT1G18170	AT1G18170	-1.45191	7.05e-29	FKBP-like peptidyl-prolyl cis-trans isomerase family protein [Source:NCBI gene (formerly Entrezgene);Acc:838396]
AT1G18265	AT1G18265	-2.79632	4.22e-44	zein-binding protein (Protein of unknown function, DUF593) [Source:NCBI gene (formerly Entrezgene);Acc:2745754]
AT1G18340	AT1G18340	-1.02926	0.000169403	basal transcription factor complex subunit-like protein [Source:NCBI gene (formerly Entrezgene);Acc:838415]
AT1G18360	AT1G18360	-1.5257	5.56e-14	alpha/beta-Hydrolases superfamily protein [Source:NCBI gene (formerly Entrezgene);Acc:838417]
AT1G18485	AT1G18485	-1.6301	3.42e-06	Pentatricopeptide repeat (PPR) superfamily protein [Source:NCBI gene (formerly Entrezgene);Acc:838429]
AT1G18610	AT1G18610	-1.26859	0.0045611	Galactose oxidase/kelch repeat superfamily protein [Source:NCBI gene (formerly Entrezgene);Acc:838442]
AT1G18620	TRM3	-1.19654	0.00125415	LONGIFOLIA protein [Source:NCBI gene (formerly Entrezgene);Acc:838443]
AT1G18650	PDCB3	-1.39667	8.15e-08	plasmodesmata callose-binding protein 3 [Source:NCBI gene (formerly Entrezgene);Acc:838446]
AT1G18710	MYB47	-1.16467	3.89e-06	myb domain protein 47 [Source:NCBI gene (formerly Entrezgene);Acc:838453]
AT1G18730	PnsB4	-1.12522	2.98e-17	NDH dependent flow 6 [Source:NCBI gene (formerly Entrezgene);Acc:838455]
AT1G18810	AT1G18810	-1.26628	0.000375764	phytochrome kinase substrate-like protein [Source:NCBI gene (formerly Entrezgene);Acc:838463]
AT1G18840	IQD30	-1.42806	7.96e-05	IQ-domain 30 [Source:NCBI gene (formerly Entrezgene);Acc:838465]
AT1G19150	Lhca6	-2.40292	3.68e-82	PSI type II chlorophyll a/b-binding protein (Lhca2*1) [Source:NCBI gene (formerly Entrezgene);Acc:838498]
AT1G19340	AT1G19340	-1.67029	0.000221446	Methyltransferase MT-A70 family protein [Source:NCBI gene (formerly Entrezgene);Acc:838516]
AT1G19350	BES1	-2.0302	6.47e-49	Brassinosteroid signaling positive regulator (BZR1) family protein [Source:NCBI gene (formerly Entrezgene);Acc:838518]
AT1G19720	AT1G19720	-1.01089	0.00338121	Pentatricopeptide repeat (PPR-like) superfamily protein [Source:NCBI gene (formerly Entrezgene);Acc:838561]
AT1G19940	GH9B5	-1.9801	0.00258188	glycosyl hydrolase 9B5 [Source:NCBI gene (formerly Entrezgene);Acc:838583]
AT1G19960	AT1G19960	-1.21509	7.78e-16	transcription factor [Source:NCBI gene (formerly Entrezgene);Acc:838585]
AT1G19968	AT1G19968	-3.60804	0.0038293	ncRNA [Source:NCBI gene (formerly Entrezgene);Acc:6240971]
AT1G19970	AT1G19970	-1.31153	0.00958705	ER lumen protein retaining receptor family protein [Source:NCBI gene (formerly Entrezgene);Acc:838586]
AT1G20010	TUB5	-1.97625	1.43e-54	tubulin beta-5 chain [Source:NCBI gene (formerly Entrezgene);Acc:838590]
AT1G20020	FNR2	-1.52833	1.67e-147	ferredoxin-NADP[+]-oxidoreductase 2 [Source:NCBI gene (formerly Entrezgene);Acc:838591]
AT1G20030	AT1G20030	-1.20796	0.00247294	Pathosis-related thaumatin superfamily protein [Source:NCBI gene (formerly Entrezgene);Acc:838592]
AT1G20190	EXPA11	-3.30864	1.9e-66	expansin 11 [Source:NCBI gene (formerly Entrezgene);Acc:838608]
AT1G20340	DRT112	-1.36479	3.9e-45	Cupredoxin superfamily protein [Source:NCBI gene (formerly Entrezgene);Acc:838622]
AT1G20440	COR47	-1.37203	2.4e-24	cold-regulated 47 [Source:NCBI gene (formerly Entrezgene);Acc:838632]
AT1G20810	AT1G20810	-1.28802	5.08e-23	FKBP-like peptidyl-prolyl cis-trans isomerase family protein [Source:NCBI gene (formerly Entrezgene);Acc:838672]
AT1G21440	AT1G21440	-1.47441	8.92e-14	Phosphoenolpyruvate carboxylase family protein [Source:NCBI gene (formerly Entrezgene);Acc:838742]
AT1G21510	AT1G21510	-4.10279	0.00921424	TPRXL [Source:NCBI gene (formerly Entrezgene);Acc:838750]
AT1G21560	AT1G21560	-1.48184	1.04e-06	uncharacterized protein [Source:NCBI gene (formerly Entrezgene);Acc:838757]
AT1G21680	AT1G21680	-1.20488	3.74e-25	DPP6 N-terminal domain-like protein [Source:NCBI gene (formerly Entrezgene);Acc:838770]
AT1G21790	AT1G21790	-1.04411	0.00169968	TRAM, LAG1 and CLN8 (TLC) lipid-sensing domain containing protein [Source:NCBI gene (formerly Entrezgene);Acc:838783]
AT1G21880	LYM1	-1.91167	7.27e-13	lysm domain GPI-anchored protein 1 [Source:NCBI gene (formerly Entrezgene);Acc:838790]
AT1G22190	AT1G22190	-1.47167	8.53e-06	Integrase-type DNA-binding superfamily protein [Source:NCBI gene (formerly Entrezgene);Acc:838824]
AT1G22330	AT1G22330	-2.63363	9.96e-13	RNA-binding (RRM/RBD/RNP motifs) family protein [Source:NCBI gene (formerly Entrezgene);Acc:838839]
AT1G22370	UGT85A5	-1.45057	8.3e-08	UDP-glucosyl transferase 85A5 [Source:NCBI gene (formerly Entrezgene);Acc:838844]
AT1G22380	UGT85A3	-3.16081	5.12e-08	UDP-glucosyl transferase 85A3 [Source:NCBI gene (formerly Entrezgene);Acc:838845]
AT1G22430	AT1G22430	-1.48747	1.28e-16	GroES-like zinc-binding dehydrogenase family protein [Source:NCBI gene (formerly Entrezgene);Acc:838849]
AT1G22590	AGL87	-1.78673	2.24e-24	AGAMOUS-like 87 [Source:NCBI gene (formerly Entrezgene);Acc:838865]
AT1G22630	AT1G22630	-1.49612	6.17e-43	SSUH2-like protein [Source:NCBI gene (formerly Entrezgene);Acc:838869]
AT1G22740	RABG3B	-2.03716	4.47e-24	RAB GTPase homolog G3B [Source:NCBI gene (formerly Entrezgene);Acc:838880]
AT1G23080	PIN7	-1.43392	6.98e-15	Auxin efflux carrier family protein [Source:NCBI gene (formerly Entrezgene);Acc:838916]
AT1G23205	AT1G23205	-2.51229	1.78e-13	Plant invertase/pectin methylesterase inhibitor superfamily protein [Source:NCBI gene (formerly Entrezgene);Acc:838929]
AT1G23390	AT1G23390	-1.69887	1.98e-07	Kelch repeat-containing F-box family protein [Source:NCBI gene (formerly Entrezgene);Acc:838947]
AT1G23400	CAF2	-1.00985	2.37e-09	RNA-binding CRS1 / YhbY (CRM) domain-containing protein [Source:NCBI gene (formerly Entrezgene);Acc:838948]
AT1G23480	CSLA03	-1.18969	0.000302436	cellulose synthase-like A3 [Source:NCBI gene (formerly Entrezgene);Acc:838956]
AT1G24020	MLP423	-2.53724	2.05e-15	MLP-like protein 423 [Source:NCBI gene (formerly Entrezgene);Acc:839014]
AT1G24170	LGT9	-1.14248	1.51e-11	Nucleotide-diphospho-sugar transferases superfamily protein [Source:NCBI gene (formerly Entrezgene);Acc:839030]
AT1G24270	AT1G24270	-2.0799	0.000980506	uncharacterized protein [Source:NCBI gene (formerly Entrezgene);Acc:839043]
AT1G24290	AT1G24290	-2.20456	0.00313747	AAA-type ATPase family protein [Source:NCBI gene (formerly Entrezgene);Acc:839045]
AT1G25230	AT1G25230	-2.17005	7.63e-14	Calcineurin-like metallo-phosphoesterase superfamily protein [Source:NCBI gene (formerly Entrezgene);Acc:839105]
AT1G25450	KCS5	-1.23634	0.00986007	3-ketoacyl-CoA synthase 5 [Source:NCBI gene (formerly Entrezgene);Acc:839131]
AT1G26100	AT1G26100	-3.86176	6.7e-05	Cytochrome b561/ferric reductase transmembrane protein family [Source:NCBI gene (formerly Entrezgene);Acc:839151]
AT1G26150	PERK10	-1.32471	1.18e-10	proline-rich extensin-like receptor kinase 10 [Source:NCBI gene (formerly Entrezgene);Acc:839156]
AT1G26230	Cpn60beta4	-1.72809	1.79e-10	TCP-1/cpn60 chaperonin family protein [Source:NCBI gene (formerly Entrezgene);Acc:839164]
AT1G26761	AT1G26761	-1.54068	3.48e-08	Arabinanase/levansucrase/invertase [Source:NCBI gene (formerly Entrezgene);Acc:6241260]
AT1G26770	EXPA10	-1.27886	1.23e-05	expansin A10 [Source:NCBI gene (formerly Entrezgene);Acc:839218]
AT1G26920	AT1G26920	-1.4284	9.01e-19	zinc finger CCHC domain protein [Source:NCBI gene (formerly Entrezgene);Acc:839582]
AT1G26945	KDR	-1.07262	9.82e-06	basic helix-loop-helix (bHLH) DNA-binding superfamily protein [Source:NCBI gene (formerly Entrezgene);Acc:839585]
AT1G27030	AT1G27030	-2.53561	1.59e-22	uncharacterized protein [Source:NCBI gene (formerly Entrezgene);Acc:839592]
AT1G27200	AT1G27200	-1.06426	0.000227627	glycosyltransferase family protein (DUF23) [Source:NCBI gene (formerly Entrezgene);Acc:839609]
AT1G27460	NPGR1	-1.78981	4.42e-06	no pollen germination related 1 [Source:NCBI gene (formerly Entrezgene);Acc:839637]
AT1G27480	AT1G27480	-2.03488	1.1e-53	alpha/beta-Hydrolases superfamily protein [Source:NCBI gene (formerly Entrezgene);Acc:839639]
AT1G27680	APL2	-1.00675	0.000506393	ADPGLC-PPase large subunit [Source:NCBI gene (formerly Entrezgene);Acc:839660]
AT1G27950	LTPG1	-1.67618	1.28e-31	glycosylphosphatidylinositol-anchored lipid protein transfer 1 [Source:NCBI gene (formerly Entrezgene);Acc:839688]
AT1G28290	AGP31	-2.22335	7.09e-05	arabinogalactan protein 31 [Source:NCBI gene (formerly Entrezgene);Acc:839723]
AT1G28330	DYL1	-1.17706	0.000133164	dormancy-associated protein-like 1 [Source:NCBI gene (formerly Entrezgene);Acc:839729]
AT1G28660	AT1G28660	-1.33038	9.79e-06	GDSL-like Lipase/Acylhydrolase superfamily protein [Source:NCBI gene (formerly Entrezgene);Acc:839766]
AT1G28670	ARAB-1	-1.64102	3.98e-13	GDSL-like Lipase/Acylhydrolase superfamily protein [Source:NCBI gene (formerly Entrezgene);Acc:839767]
AT1G28710	AT1G28710	-1.44111	0.000673951	Nucleotide-diphospho-sugar transferase family protein [Source:NCBI gene (formerly Entrezgene);Acc:839771]
AT1G29070	AT1G29070	-1.46245	9.6e-32	Ribosomal protein L34 [Source:NCBI gene (formerly Entrezgene);Acc:839781]
AT1G29390	COR314-TM2	-1.34062	8.3e-39	cold regulated 314 thylakoid membrane 2 [Source:NCBI gene (formerly Entrezgene);Acc:839814]
AT1G29395	COR413IM1	-2.79292	1.01e-66	COLD REGULATED 314 INNER MEMBRANE 1 [Source:NCBI gene (formerly Entrezgene);Acc:839815]
AT1G29430	AT1G29430	-1.95005	2.5e-11	SAUR-like auxin-responsive protein family [Source:NCBI gene (formerly Entrezgene);Acc:839819]
AT1G29440	SAUR63	-2.13143	6.08e-09	SAUR-like auxin-responsive protein family [Source:NCBI gene (formerly Entrezgene);Acc:839820]
AT1G29450	AT1G29450	-2.52803	1.64e-16	SAUR-like auxin-responsive protein family [Source:NCBI gene (formerly Entrezgene);Acc:839821]
AT1G29460	AT1G29460	-2.61101	1.81e-18	SAUR-like auxin-responsive protein family [Source:NCBI gene (formerly Entrezgene);Acc:839822]
AT1G29500	AT1G29500	-2.63318	1.93e-20	SAUR-like auxin-responsive protein family [Source:NCBI gene (formerly Entrezgene);Acc:839827]
AT1G29510	SAUR68	-2.92287	5.29e-18	SAUR-like auxin-responsive protein family [Source:NCBI gene (formerly Entrezgene);Acc:839828]
AT1G29530	AT1G29530	-1.32002	4.11e-08	uncharacterized protein [Source:NCBI gene (formerly Entrezgene);Acc:839830]
AT1G29660	AT1G29660	-2.30052	3.2e-59	GDSL-like Lipase/Acylhydrolase superfamily protein [Source:NCBI gene (formerly Entrezgene);Acc:839843]
AT1G29670	AT1G29670	-2.07685	1.07e-77	GDSL-like Lipase/Acylhydrolase superfamily protein [Source:NCBI gene (formerly Entrezgene);Acc:839844]
AT1G29910	CAB3	-1.27733	2.19e-21	chlorophyll A/B binding protein 3 [Source:NCBI gene (formerly Entrezgene);Acc:839869]
AT1G30110	NUDX25	-1.42719	0.000381368	nudix hydrolase homolog 25 [Source:NCBI gene (formerly Entrezgene);Acc:839890]
AT1G30250	AT1G30250	-1.31341	3.3e-07	uncharacterized protein [Source:NCBI gene (formerly Entrezgene);Acc:839905]
AT1G30260	AT1G30260	-1.49894	9.86e-17	galactosyltransferase family protein [Source:NCBI gene (formerly Entrezgene);Acc:839906]
AT1G30280	AT1G30280	-1.77749	4.76e-09	Chaperone DnaJ-domain superfamily protein [Source:NCBI gene (formerly Entrezgene);Acc:839908]
AT1G30380	PSAK	-1.09993	1.14e-25	photosystem I subunit K [Source:NCBI gene (formerly Entrezgene);Acc:839918]
AT1G30440	AT1G30440	-1.10922	1.68e-06	Phototropic-responsive NPH3 family protein [Source:NCBI gene (formerly Entrezgene);Acc:839923]
AT1G30520	AAE14	-1.76124	1.35e-08	acyl-activating enzyme 14 [Source:NCBI gene (formerly Entrezgene);Acc:839932]
AT1G31410	AT1G31410	-1.23495	2.18e-07	putrescine-binding periplasmic protein-like protein [Source:NCBI gene (formerly Entrezgene);Acc:840031]
AT1G31690	AT1G31690	-1.24351	0.000394514	Copper amine oxidase family protein [Source:NCBI gene (formerly Entrezgene);Acc:840056]
AT1G31800	CYP97A3	-1.22886	1.06e-17	cytochrome P450, family 97, subfamily A, polypeptide 3 [Source:NCBI gene (formerly Entrezgene);Acc:840067]
AT1G31850	AT1G31850	-1.10266	3.32e-10	S-adenosyl-L-methionine-dependent methyltransferases superfamily protein [Source:NCBI gene (formerly Entrezgene);Acc:840075]
AT1G32060	PRK	-1.60042	1.53e-101	phosphoribulokinase [Source:NCBI gene (formerly Entrezgene);Acc:840098]
AT1G32080	LrgB	-1.44696	4.8e-49	uncharacterized protein [Source:NCBI gene (formerly Entrezgene);Acc:840100]
AT1G32090	AT1G32090	-1.67321	2.96e-07	early-responsive to dehydration stress protein (ERD4) [Source:NCBI gene (formerly Entrezgene);Acc:840101]
AT1G32120	AT1G32120	-3.12326	5.32e-10	serine/threonine-protein phosphatase 7 long form-like protein [Source:NCBI gene (formerly Entrezgene);Acc:840104]
AT1G32200	ATS1	-1.04772	5.28e-17	phospholipid/glycerol acyltransferase family protein [Source:NCBI gene (formerly Entrezgene);Acc:840112]
AT1G32470	AT1G32470	-1.96805	2.21e-88	Single hybrid motif superfamily protein [Source:NCBI gene (formerly Entrezgene);Acc:840141]
AT1G32520	AT1G32520	-1.55789	9.59e-14	TLDc domain protein [Source:NCBI gene (formerly Entrezgene);Acc:840146]
AT1G32550	FdC2	-1.21732	2.05e-20	2Fe-2S ferredoxin-like superfamily protein [Source:NCBI gene (formerly Entrezgene);Acc:840149]
AT1G32990	PRPL11	-1.34574	2.17e-31	plastid ribosomal protein l11 [Source:NCBI gene (formerly Entrezgene);Acc:840194]
AT1G33170	AT1G33170	-2.37722	2.96e-08	S-adenosyl-L-methionine-dependent methyltransferases superfamily protein [Source:NCBI gene (formerly Entrezgene);Acc:840213]
AT1G33240	GTL1	-1.05706	9.76e-10	GT-2-like 1 [Source:NCBI gene (formerly Entrezgene);Acc:840218]
AT1G33440	AT1G33440	-2.59248	0.00876404	Major facilitator superfamily protein [Source:NCBI gene (formerly Entrezgene);Acc:840237]
AT1G33480	AT1G33480	-2.21792	1.11e-07	RING/U-box superfamily protein [Source:NCBI gene (formerly Entrezgene);Acc:840242]
AT1G34010	AT1G34010	-1.12736	0.000196534	uncharacterized protein [Source:NCBI gene (formerly Entrezgene);Acc:840298]
AT1G34065	SAMC2	-1.36399	0.000161826	S-adenosylmethionine carrier 2 [Source:NCBI gene (formerly Entrezgene);Acc:840304]
AT1G34570	AT1G34570	-1.04548	1.93e-14	Essential protein Yae1, N-terminal [Source:NCBI gene (formerly Entrezgene);Acc:840360]
AT1G34640	AT1G34640	-1.78082	7e-08	peptidase [Source:NCBI gene (formerly Entrezgene);Acc:840368]
AT1G35180	AT1G35180	-2.64464	5.83e-10	TRAM, LAG1 and CLN8 (TLC) lipid-sensing domain containing protein [Source:NCBI gene (formerly Entrezgene);Acc:840405]
AT1G35680	RPL21C	-1.20341	3.69e-31	Ribosomal protein L21 [Source:NCBI gene (formerly Entrezgene);Acc:840472]
AT1G36160	ACC1	-1.00972	8.4e-08	acetyl-CoA carboxylase 1 [Source:NCBI gene (formerly Entrezgene);Acc:840521]
AT1G36370	SHM7	-1.49724	5.93e-10	serine hydroxymethyltransferase 7 [Source:NCBI gene (formerly Entrezgene);Acc:840543]
AT1G41830	SKS6	-1.31407	4.43e-16	SKU5-similar 6 [Source:NCBI gene (formerly Entrezgene);Acc:840792]
AT1G42550	PMI1	-1.33384	4.16e-16	plastid movement impaired1 [Source:NCBI gene (formerly Entrezgene);Acc:840860]
AT1G42970	GAPB	-1.54451	2.07e-94	glyceraldehyde-3-phosphate dehydrogenase B subunit [Source:NCBI gene (formerly Entrezgene);Acc:840895]
AT1G43560	ty2	-1.07437	2.76e-24	thioredoxin Y2 [Source:NCBI gene (formerly Entrezgene);Acc:840939]
AT1G43605	AT1G43605	-3.94871	0.00866212	uncharacterized protein [Source:NCBI gene (formerly Entrezgene);Acc:28717323]
AT1G43670	FBP	-1.4149	2.67e-104	Inositol monophosphatase family protein [Source:NCBI gene (formerly Entrezgene);Acc:840953]
AT1G44575	NPQ4	-1.1825	2.8e-53	Chlorophyll A-B binding family protein [Source:NCBI gene (formerly Entrezgene);Acc:841033]
AT1G44920	AT1G44920	-1.22282	1.83e-28	uncharacterized protein [Source:NCBI gene (formerly Entrezgene);Acc:841058]
AT1G45010	AT1G45010	-2.20195	1.28e-29	TRAM, LAG1 and CLN8 (TLC) lipid-sensing domain containing protein [Source:NCBI gene (formerly Entrezgene);Acc:841066]
AT1G45130	BGAL5	-2.2903	5.97e-07	beta-galactosidase 5 [Source:NCBI gene (formerly Entrezgene);Acc:841080]
AT1G45191	BGLU1	-2.62603	1.86e-06	Glycosyl hydrolase superfamily protein [Source:NCBI gene (formerly Entrezgene);Acc:841088]
AT1G45201	TLL1	-1.14128	1.36e-13	triacylglycerol lipase-like 1 [Source:NCBI gene (formerly Entrezgene);Acc:841089]
AT1G45207	AT1G45207	-1.73033	0.00209567	Remorin family protein [Source:NCBI gene (formerly Entrezgene);Acc:841090]
AT1G45230	AT1G45230	-1.11924	5.18e-19	DCL protein (DUF3223) [Source:NCBI gene (formerly Entrezgene);Acc:841096]
AT1G45474	Lhca5	-1.18588	7.84e-35	photosystem I light harvesting complex protein 5 [Source:NCBI gene (formerly Entrezgene);Acc:841099]
AT1G46480	WOX4	-1.51173	0.00374281	WUSCHEL related homeobox 4 [Source:NCBI gene (formerly Entrezgene);Acc:841113]
AT1G46554	AT1G46554	-1.42998	9.91e-09	ncRNA [Source:NCBI gene (formerly Entrezgene);Acc:6241141]
AT1G46768	RAP2.1	-1.24619	0.00335569	uncharacterized protein [Source:NCBI gene (formerly Entrezgene);Acc:841117]
AT1G47370	AT1G47370	-1.59289	3.38e-07	Toll-Interleukin-Resistance (TIR) domain family protein [Source:NCBI gene (formerly Entrezgene);Acc:841140]
AT1G47520	NA	-1.82392	1.11e-07	NA
AT1G47580	DYW1	-2.0459	4.55e-23	Pentatricopeptide repeat (PPR) superfamily protein [Source:NCBI gene (formerly Entrezgene);Acc:841167]
AT1G48030	mtLPD1	-1.25833	3.77e-62	mitochondrial lipoamide dehydrogenase 1 [Source:NCBI gene (formerly Entrezgene);Acc:841221]
AT1G48260	CIPK17	-1.36428	0.00233727	CBL-interacting protein kinase 17 [Source:NCBI gene (formerly Entrezgene);Acc:841246]
AT1G48330	AT1G48330	-2.00576	1.49e-23	SsrA-binding protein [Source:NCBI gene (formerly Entrezgene);Acc:841253]
AT1G48350	EMB3105	-1.42685	1.43e-25	Ribosomal L18p/L5e family protein [Source:NCBI gene (formerly Entrezgene);Acc:841255]
AT1G48480	RKL1	-1.74454	1.17e-12	receptor-like kinase 1 [Source:NCBI gene (formerly Entrezgene);Acc:841269]
AT1G48540	AT1G48540	-1.21583	5.28e-08	Outer arm dynein light chain 1 protein [Source:NCBI gene (formerly Entrezgene);Acc:841275]
AT1G48600	PMEAMT	-1.27337	2.21e-41	S-adenosyl-L-methionine-dependent methyltransferases superfamily protein [Source:NCBI gene (formerly Entrezgene);Acc:841281]
AT1G48780	AT1G48780	-1.96363	0.00126233	uncharacterized protein [Source:NCBI gene (formerly Entrezgene);Acc:841300]
AT1G49010	AT1G49010	-2.19918	1.77e-22	Duplicated homeodomain-like superfamily protein [Source:NCBI gene (formerly Entrezgene);Acc:841324]
AT1G49200	AT1G49200	-2.49703	0.000283358	RING/U-box superfamily protein [Source:NCBI gene (formerly Entrezgene);Acc:841343]
AT1G49380	AT1G49380	-1.83632	1.05e-25	cytochrome c biosis protein family [Source:NCBI gene (formerly Entrezgene);Acc:841361]
AT1G49430	LACS2	-1.90282	1.4e-08	long-chain acyl-CoA synthetase 2 [Source:NCBI gene (formerly Entrezgene);Acc:841367]
AT1G49500	AT1G49500	-1.34426	0.000109586	transcription initiation factor TFIID subunit 1b-like protein [Source:NCBI gene (formerly Entrezgene);Acc:841374]
AT1G49580	AT1G49580	-1.44984	0.000313448	Calcium-dependent protein kinase (CDPK) family protein [Source:NCBI gene (formerly Entrezgene);Acc:841382]
AT1G49620	ICK5	-1.20703	0.00835318	Cyclin-dependent kinase inhibitor family protein [Source:NCBI gene (formerly Entrezgene);Acc:841386]
AT1G49650	AT1G49650	-1.53683	1.59e-11	alpha/beta-Hydrolases superfamily protein [Source:NCBI gene (formerly Entrezgene);Acc:841389]
AT1G49660	CXE5	-1.39171	3.45e-11	carboxyesterase 5 [Source:NCBI gene (formerly Entrezgene);Acc:841390]
AT1G49750	AT1G49750	-1.01037	4.05e-22	Leucine-rich repeat (LRR) family protein [Source:NCBI gene (formerly Entrezgene);Acc:841398]
AT1G49975	AT1G49975	-1.64215	1.51e-42	photosystem I reaction center subunit N [Source:NCBI gene (formerly Entrezgene);Acc:841421]
AT1G49980	AT1G49980	-1.89392	2.08e-15	DNA/RNA polymerases superfamily protein [Source:NCBI gene (formerly Entrezgene);Acc:841422]
AT1G49990	AT1G49990	-1.56184	0.00506047	F-box family protein [Source:NCBI gene (formerly Entrezgene);Acc:841423]
AT1G50010	TUA2	-1.18411	1.76e-20	tubulin alpha-2 chain [Source:NCBI gene (formerly Entrezgene);Acc:841425]
AT1G50270	AT1G50270	-2.81902	0.000247989	Pentatricopeptide repeat (PPR) superfamily protein [Source:NCBI gene (formerly Entrezgene);Acc:841449]
AT1G50290	AT1G50290	-1.06635	3.71e-06	uncharacterized protein [Source:NCBI gene (formerly Entrezgene);Acc:841451]
AT1G50460	HKL1	-1.93012	1.39e-13	hexokinase-like 1 [Source:NCBI gene (formerly Entrezgene);Acc:841468]
AT1G50732	AT1G50732	-2.22484	8.78e-50	uncharacterized protein [Source:NCBI gene (formerly Entrezgene);Acc:10723115]
AT1G50900	GDC1	-1.01573	0.000112323	Ankyrin repeat family protein [Source:NCBI gene (formerly Entrezgene);Acc:841512]
AT1G51080	AT1G51080	-1.96474	9.81e-20	golgin family A protein [Source:NCBI gene (formerly Entrezgene);Acc:841530]
AT1G51090	AT1G51090	-1.65975	4.88e-14	Heavy metal transport/detoxification superfamily protein [Source:NCBI gene (formerly Entrezgene);Acc:841532]
AT1G51100	CRR41	-1.34383	1.96e-16	potassium/sodium hyperpolarization-activated cyclic nucleotide-gated channel protein [Source:NCBI gene (formerly Entrezgene);Acc:841533]
AT1G51140	FBH3	-1.4782	1.07e-13	basic helix-loop-helix (bHLH) DNA-binding superfamily protein [Source:NCBI gene (formerly Entrezgene);Acc:841537]
AT1G51500	ABCG12	-1.31039	6.98e-22	ABC-2 type transporter family protein [Source:NCBI gene (formerly Entrezgene);Acc:841575]
AT1G52150	ATHB-15	-1.47514	6.95e-07	Homeobox-leucine zipper family protein / lipid-binding START domain-containing protein [Source:NCBI gene (formerly Entrezgene);Acc:841645]
AT1G52190	AT1G52190	-1.74683	3.78e-14	Major facilitator superfamily protein [Source:NCBI gene (formerly Entrezgene);Acc:841649]
AT1G52342	AT1G52342	-1.88518	1.4e-31	uncharacterized protein [Source:NCBI gene (formerly Entrezgene);Acc:28717346]
AT1G52510	AT1G52510	-1.07606	2.78e-06	alpha/beta-Hydrolases superfamily protein [Source:NCBI gene (formerly Entrezgene);Acc:841682]
AT1G52618	AT1G52618	-1.2318	6.51e-07	uncharacterized protein [Source:NCBI gene (formerly Entrezgene);Acc:5007794]
AT1G52770	AT1G52770	-1.06748	1.1e-05	Phototropic-responsive NPH3 family protein [Source:NCBI gene (formerly Entrezgene);Acc:841710]
AT1G52827	CDT1	-1.1482	7.81e-08	cadmium tolerance 1 [Source:NCBI gene (formerly Entrezgene);Acc:2745823]
AT1G53070	AT1G53070	-1.53535	0.00931698	Legume lectin family protein [Source:NCBI gene (formerly Entrezgene);Acc:841741]
AT1G53170	ERF8	-1.10545	7.59e-06
AT1G53230	TCP3	-1.0141	1.03e-11	TEOSINTE BRANCHED 1, cycloidea and PCF transcription factor 3 [Source:NCBI gene (formerly Entrezgene);Acc:841756]
AT1G53250	AT1G53250	-2.0869	1.44e-06	histone-lysine N-methyltransferase, H3 lysine-79 specific-like protein [Source:NCBI gene (formerly Entrezgene);Acc:841758]
AT1G53300	TTL1	-1.0124	2.25e-05	tetratricopetide-repeat thioredoxin-like 1 [Source:NCBI gene (formerly Entrezgene);Acc:841764]
AT1G53450	AT1G53450	-1.26182	3.8e-05	epstein-barr nuclear antigen [Source:NCBI gene (formerly Entrezgene);Acc:841780]
AT1G53520	FAP3	-2.13	4.59e-16	Chalcone-flavanone isomerase family protein [Source:NCBI gene (formerly Entrezgene);Acc:841787]
AT1G53542	AT1G53542	-1.3811	0.00027949	uncharacterized protein [Source:NCBI gene (formerly Entrezgene);Acc:6240718]
AT1G53800	AT1G53800	-1.37427	6.24e-11	muscle M-line assembly protein [Source:NCBI gene (formerly Entrezgene);Acc:841817]
AT1G53887	AT1G53887	-1.13597	0.000565093	uncharacterized protein [Source:NCBI gene (formerly Entrezgene);Acc:6240736]
AT1G54310	AT1G54310	-1.30566	0.00524966	S-adenosyl-L-methionine-dependent methyltransferases superfamily protein [Source:NCBI gene (formerly Entrezgene);Acc:841872]
AT1G54385	AT1G54385	-3.24803	0.00465367	ARM repeat superfamily protein [Source:NCBI gene (formerly Entrezgene);Acc:841880]
AT1G54500	AT1G54500	-1.6336	8.17e-49	Rubredoxin-like superfamily protein [Source:NCBI gene (formerly Entrezgene);Acc:841892]
AT1G54730	AT1G54730	-1.1105	2.23e-05	Major facilitator superfamily protein [Source:NCBI gene (formerly Entrezgene);Acc:841914]
AT1G54740	AT1G54740	-2.52513	2.88e-20	FANTASTIC four-like protein (DUF3049) [Source:NCBI gene (formerly Entrezgene);Acc:841915]
AT1G54780	TLP18.3	-1.04164	4.44e-37	thylakoid lumen 18.3 kDa protein [Source:NCBI gene (formerly Entrezgene);Acc:841919]
AT1G54820	AT1G54820	-1.52235	6.72e-19	Protein kinase superfamily protein [Source:NCBI gene (formerly Entrezgene);Acc:841921]
AT1G55140	AT1G55140	-1.27342	1.46e-11	Ribonuclease III family protein [Source:NCBI gene (formerly Entrezgene);Acc:841957]
AT1G55260	AT1G55260	-2.38654	7e-33	Bifunctional inhibitor/lipid-transfer protein/seed storage 2S albumin superfamily protein [Source:NCBI gene (formerly Entrezgene);Acc:841970]
AT1G55360	AT1G55360	-1.89686	2.45e-19	tRNA-splicing ligase (DUF239) [Source:NCBI gene (formerly Entrezgene);Acc:841982]
AT1G55370	NDF5	-2.03087	5.94e-26	NDH-dependent cyclic electron flow 5 [Source:NCBI gene (formerly Entrezgene);Acc:841984]
AT1G55480	ZKT	-1.2066	7.47e-44	protein containing PDZ domain, a K-box domain, and a TPR region [Source:NCBI gene (formerly Entrezgene);Acc:841995]
AT1G55490	CPN60B	-1.58195	3.66e-27	chaperonin 60 beta [Source:NCBI gene (formerly Entrezgene);Acc:841996]
AT1G55670	PSAG	-1.2015	1.37e-20	photosystem I subunit G [Source:NCBI gene (formerly Entrezgene);Acc:842016]
AT1G55675	AT1G55675	-1.18838	1.38e-16	uncharacterized protein [Source:NCBI gene (formerly Entrezgene);Acc:2745832]
AT1G56230	AT1G56230	-1.26427	0.000115114	enolase (DUF1399) [Source:NCBI gene (formerly Entrezgene);Acc:842076]
AT1G56430	NAS4	-1.30743	1.7e-06	nicotianamine synthase 4 [Source:NCBI gene (formerly Entrezgene);Acc:842096]
AT1G56720	AT1G56720	-2.56948	2.07e-07	Protein kinase superfamily protein [Source:NCBI gene (formerly Entrezgene);Acc:842128]
AT1G57590	AT1G57590	-1.79153	1.36e-07	Pectinacetylesterase family protein [Source:NCBI gene (formerly Entrezgene);Acc:842135]
AT1G57980	AT1G57980	-1.53678	0.0034772	Nucleotide-sugar transporter family protein [Source:NCBI gene (formerly Entrezgene);Acc:842165]
AT1G58150	AT1G58150	-1.61918	0.00291554	phosphoglycerate kinase [Source:NCBI gene (formerly Entrezgene);Acc:842182]
AT1G58520	AT1G58525	-1.67074	5.03e-12	GDSL-like lipase/acylhydrolase superfamily protein [Source:NCBI gene (formerly Entrezgene);Acc:842218]
AT1G59740	AT1G59740	-1.10874	0.00938419	Major facilitator superfamily protein [Source:NCBI gene (formerly Entrezgene);Acc:842267]
AT1G59840	CCB4	-1.54472	1.9e-12	cofactor assembly of complex C [Source:NCBI gene (formerly Entrezgene);Acc:842278]
AT1G60000	AT1G60000	-1.36981	4.24e-36	RNA-binding (RRM/RBD/RNP motifs) family protein [Source:NCBI gene (formerly Entrezgene);Acc:842294]
AT1G60010	AT1G60010	-1.36913	1.96e-30	D-ribose-binding periplasmic protein [Source:NCBI gene (formerly Entrezgene);Acc:842295]
AT1G60160	AT1G60160	-1.5851	1.17e-12	Potassium transporter family protein [Source:NCBI gene (formerly Entrezgene);Acc:842311]
AT1G60550	ECHID	-1.32262	1.05e-13	enoyl-CoA hydratase/isomerase D [Source:NCBI gene (formerly Entrezgene);Acc:842350]
AT1G60590	AT1G60590	-3.78173	2.94e-11	Pectin lyase-like superfamily protein [Source:NCBI gene (formerly Entrezgene);Acc:842353]
AT1G60600	ABC4	-2.13385	6.33e-28	UbiA prenyltransferase family protein [Source:NCBI gene (formerly Entrezgene);Acc:842354]
AT1G60690	AT1G60690	-1.73027	1.93e-06	NAD(P)-linked oxidoreductase superfamily protein [Source:NCBI gene (formerly Entrezgene);Acc:842363]
AT1G60800	NIK3	-1.21942	1.06e-11	NSP-interacting kinase 3 [Source:NCBI gene (formerly Entrezgene);Acc:842374]
AT1G60860	AGD2	-1.97649	0.00238862	ARF-GAP domain 2 [Source:NCBI gene (formerly Entrezgene);Acc:842378]
AT1G60950	FED A	-1.66297	5.29e-76	2Fe-2S ferredoxin-like superfamily protein [Source:NCBI gene (formerly Entrezgene);Acc:842386]
AT1G60989	SCRL7	-1.15246	0.00132501	SCR-like 7 [Source:NCBI gene (formerly Entrezgene);Acc:3767593]
AT1G61000	AT1G61000	-1.34216	0.00201746	kinetochore protein [Source:NCBI gene (formerly Entrezgene);Acc:842392]
AT1G61740	AT1G61740	-1.50409	1.37e-21	Sulfite exporter TauE/SafE family protein [Source:NCBI gene (formerly Entrezgene);Acc:842471]
AT1G61760	AT1G61760	-2.77593	0.0065192	Late embryosis abundant (LEA) hydroxyproline-rich glycoprotein family [Source:NCBI gene (formerly Entrezgene);Acc:842473]
AT1G61795	AT1G61795	-1.1824	0.00214243	PAK-box/P21-Rho-binding family protein [Source:NCBI gene (formerly Entrezgene);Acc:5007827]
AT1G62030	AT1G62030	-2.98221	5.66e-06	Cysteine/Histidine-rich C1 domain family protein [Source:NCBI gene (formerly Entrezgene);Acc:842498]
AT1G62290	AT1G62290	-2.18695	4.2e-10	Saposin-like aspartyl protease family protein [Source:NCBI gene (formerly Entrezgene);Acc:842526]
AT1G62520	AT1G62520	-1.8745	0.00620976	sulfated surface-like glycoprotein [Source:NCBI gene (formerly Entrezgene);Acc:842549]
AT1G62560	FMO GS-OX3	-1.71312	6.4e-17	flavin-monooxygenase glucosinolate S-oxygenase 3 [Source:NCBI gene (formerly Entrezgene);Acc:842553]
AT1G62630	AT1G62630	-1.08566	0.000257725	Disease resistance protein (CC-NBS-LRR class) family [Source:NCBI gene (formerly Entrezgene);Acc:842560]
AT1G62750	SCO1	-1.22964	2.91e-25	Translation elongation factor EFG/EF2 protein [Source:NCBI gene (formerly Entrezgene);Acc:842573]
AT1G62780	AT1G62780	-1.67398	3.5e-56	dimethylallyl, adenosine tRNA methylthiotransferase [Source:NCBI gene (formerly Entrezgene);Acc:842577]
AT1G62800	ASP4	-1.59088	0.00804467	aspartate aminotransferase 4 [Source:NCBI gene (formerly Entrezgene);Acc:842579]
AT1G64150	AT1G64150	-1.11795	1.41e-09	Uncharacterized protein family (UPF0016) [Source:NCBI gene (formerly Entrezgene);Acc:842719]
AT1G64355	AT1G64355	-1.90845	3.39e-41	1-acyl-sn-glycerol-3-phosphate acyltransferase [Source:NCBI gene (formerly Entrezgene);Acc:842742]
AT1G64380	AT1G64380	-2.28869	3.14e-09	Integrase-type DNA-binding superfamily protein [Source:NCBI gene (formerly Entrezgene);Acc:842745]
AT1G64390	GH9C2	-1.75741	1.77e-23	glycosyl hydrolase 9C2 [Source:NCBI gene (formerly Entrezgene);Acc:842747]
AT1G64510	AT1G64510	-1.28829	1.37e-29	Translation elongation factor EF1B/ribosomal protein S6 family protein [Source:NCBI gene (formerly Entrezgene);Acc:842759]
AT1G64640	ENODL8	-1.71137	8.89e-12	early nodulin-like protein 8 [Source:NCBI gene (formerly Entrezgene);Acc:842772]
AT1G64670	BDG1	-1.8995	4.56e-07	alpha/beta-Hydrolases superfamily protein [Source:NCBI gene (formerly Entrezgene);Acc:842775]
AT1G64680	AT1G64680	-1.48142	1.07e-52	beta-carotene isomerase D27 [Source:NCBI gene (formerly Entrezgene);Acc:842776]
AT1G64720	CP5	-1.02813	2.04e-17	Polyketide cyclase/dehydrase and lipid transport superfamily protein [Source:NCBI gene (formerly Entrezgene);Acc:842780]
AT1G64760	AT1G64760	-1.53815	4.91e-09	O-Glycosyl hydrolases family 17 protein [Source:NCBI gene (formerly Entrezgene);Acc:842784]
AT1G64770	PnsB2	-1.71903	2.68e-62	NDH-dependent cyclic electron flow 1 [Source:NCBI gene (formerly Entrezgene);Acc:842785]
AT1G64780	AMT1;2	-1.40176	0.000449733	ammonium transporter 1;2 [Source:NCBI gene (formerly Entrezgene);Acc:842786]
AT1G65010	AT1G65010	-1.59229	1.12e-21	WEB family protein (DUF827) [Source:NCBI gene (formerly Entrezgene);Acc:842809]
AT1G65190	AT1G65190	-1.05229	7.56e-26	Protein kinase superfamily protein [Source:NCBI gene (formerly Entrezgene);Acc:842826]
AT1G65230	AT1G65230	-1.35003	1.92e-29	transmembrane protein, putative (DUF2358) [Source:NCBI gene (formerly Entrezgene);Acc:842830]
AT1G65310	XTH17	-3.93939	0.00829263	xyloglucan endotransglucosylase/hydrolase 17 [Source:NCBI gene (formerly Entrezgene);Acc:842839]
AT1G65420	NPQ7	-1.28628	0.000702169	antigen receptor-like protein (DUF565) [Source:NCBI gene (formerly Entrezgene);Acc:842853]
AT1G65590	HEXO3	-1.4341	2.65e-08	beta-hexosaminidase 3 [Source:NCBI gene (formerly Entrezgene);Acc:842871]
AT1G65860	FMO GS-OX1	-1.20661	7.28e-10	flavin-monooxygenase glucosinolate S-oxygenase 1 [Source:NCBI gene (formerly Entrezgene);Acc:842897]
AT1G65900	AT1G65900	-2.40636	3.11e-12	plant/protein [Source:NCBI gene (formerly Entrezgene);Acc:842902]
AT1G66130	AT1G66130	-1.77834	2.16e-19	NAD(P)-binding Rossmann-fold superfamily protein [Source:NCBI gene (formerly Entrezgene);Acc:842927]
AT1G66150	TMK1	-1.36406	3.08e-12	transmembrane kinase 1 [Source:NCBI gene (formerly Entrezgene);Acc:842930]
AT1G66230	MYB20	-1.333	0.00050496	myb domain protein 20 [Source:NCBI gene (formerly Entrezgene);Acc:842938]
AT1G66350	RGL1	-1.37219	6.53e-10	RGA-like 1 [Source:NCBI gene (formerly Entrezgene);Acc:842953]
AT1G66430	AT1G66430	-1.27361	1.2e-10	pfkB-like carbohydrate kinase family protein [Source:NCBI gene (formerly Entrezgene);Acc:842961]
AT1G66810	AT1G66810	-3.03574	2.01e-06	Zinc finger C-x8-C-x5-C-x3-H type family protein [Source:NCBI gene (formerly Entrezgene);Acc:842999]
AT1G66840	PMI2	-1.3567	1.16e-07	PLASTID MOVEMENT IMPAIRED protein (DUF827) [Source:NCBI gene (formerly Entrezgene);Acc:843002]
AT1G67040	TRM22	-4.80427	0.000143152	DnaA initiator-associating protein [Source:NCBI gene (formerly Entrezgene);Acc:843024]
AT1G67050	AT1G67050	-1.03489	1.55e-05	membrane-associated kinase regulator [Source:NCBI gene (formerly Entrezgene);Acc:843025]
AT1G67090	RBCS1A	-1.24867	1.49e-46	ribulose bisphosphate carboxylase small chain 1A [Source:NCBI gene (formerly Entrezgene);Acc:843029]
AT1G67340	AT1G67340	-1.61317	0.00022914	HCP-like superfamily protein with MYND-type zinc finger [Source:NCBI gene (formerly Entrezgene);Acc:843055]
AT1G67400	AT1G67400	-1.75443	0.0010506	ELMO/CED-12 family protein [Source:NCBI gene (formerly Entrezgene);Acc:843060]
AT1G67510	AT1G67510	-1.19691	0.00105613	Leucine-rich repeat protein kinase family protein [Source:NCBI gene (formerly Entrezgene);Acc:843072]
AT1G67590	AT1G67590	-2.26666	1.89e-09	Remorin family protein [Source:NCBI gene (formerly Entrezgene);Acc:843080]
AT1G67660	AT1G67660	-1.0577	3.82e-12	Restriction endonuclease, type II-like superfamily protein [Source:NCBI gene (formerly Entrezgene);Acc:843091]
AT1G67700	AT1G67700	-1.48285	1.07e-39	multidrug resistance protein [Source:NCBI gene (formerly Entrezgene);Acc:843095]
AT1G67750	AT1G67750	-1.78462	5.94e-06	Pectate lyase family protein [Source:NCBI gene (formerly Entrezgene);Acc:843100]
AT1G67830	FXG1	-2.14947	3.49e-06	alpha-fucosidase 1 [Source:NCBI gene (formerly Entrezgene);Acc:843109]
AT1G67910	AT1G67910	-2.29577	8.21e-15	uncharacterized protein [Source:NCBI gene (formerly Entrezgene);Acc:843119]
AT1G68010	HPR	-1.58993	2.9e-79	hydroxypyruvate reductase [Source:NCBI gene (formerly Entrezgene);Acc:843129]
AT1G68080	AT1G68080	-2.37013	0.000500137	2-oxoglutarate (2OG) and Fe(II)-dependent oxygenase superfamily protein [Source:NCBI gene (formerly Entrezgene);Acc:843136]
AT1G68130	IDD14	-1.54659	2.43e-06	indeterminate(ID)-domain 14 [Source:NCBI gene (formerly Entrezgene);Acc:843141]
AT1G68190	BBX27	-1.64727	1.53e-09	B-box zinc finger family protein [Source:NCBI gene (formerly Entrezgene);Acc:843148]
AT1G68220	AT1G68220	-1.65733	6.78e-24	aerobic coproporphyrinogen-III oxidase (DUF1218) [Source:NCBI gene (formerly Entrezgene);Acc:843151]
AT1G68238	AT1G68238	-1.97948	1.11e-20	uncharacterized protein [Source:NCBI gene (formerly Entrezgene);Acc:6241144]
AT1G68430	AT1G68430	-2.05938	0.00986007	uncharacterized protein [Source:NCBI gene (formerly Entrezgene);Acc:843172]
AT1G68520	BBX14	-1.23404	5.73e-07	B-box type zinc finger protein with CCT domain-containing protein [Source:NCBI gene (formerly Entrezgene);Acc:843181]
AT1G68530	KCS6	-1.02929	4.64e-27	3-ketoacyl-CoA synthase 6 [Source:NCBI gene (formerly Entrezgene);Acc:843182]
AT1G68540	TKPR2	-1.60453	3.2e-06	NAD(P)-binding Rossmann-fold superfamily protein [Source:NCBI gene (formerly Entrezgene);Acc:843183]
AT1G68590	PSRP3/1	-1.40238	3.61e-36	Ribosomal protein PSRP-3/Ycf65 [Source:NCBI gene (formerly Entrezgene);Acc:843189]
AT1G68600	AT1G68600	-1.60832	3.01e-20	aluminum activated malate transporter family protein [Source:NCBI gene (formerly Entrezgene);Acc:843190]
AT1G68780	AT1G68780	-1.71158	3.91e-05	RNI-like superfamily protein [Source:NCBI gene (formerly Entrezgene);Acc:843209]
AT1G68870	SOFL2	-4.11596	0.000159445	SOB five-like 2 [Source:NCBI gene (formerly Entrezgene);Acc:843219]
AT1G68890	PHYLLO	-1.53893	2.09e-11	2-oxoglutarate decarboxylase/hydro-lyase/magnesium ion-binding protein [Source:NCBI gene (formerly Entrezgene);Acc:843222]
AT1G69200	FLN2	-1.68191	2.9e-09	fructokinase-like protein [Source:NCBI gene (formerly Entrezgene);Acc:843251]
AT1G69252	AT1G69252	-1.24388	4.02e-17	ncRNA [Source:NCBI gene (formerly Entrezgene);Acc:6240760]
AT1G69420	AT1G69420	-1.66986	1.47e-11	DHHC-type zinc finger family protein [Source:NCBI gene (formerly Entrezgene);Acc:843274]
AT1G69526	AT1G69526	-1.50773	0.00166489	S-adenosyl-L-methionine-dependent methyltransferases superfamily protein [Source:NCBI gene (formerly Entrezgene);Acc:843287]
AT1G69530	EXPA1	-1.48569	9.94e-23	expansin A1 [Source:NCBI gene (formerly Entrezgene);Acc:843288]
AT1G69580	AT1G69580	-1.60127	0.00440908	Homeodomain-like superfamily protein [Source:NCBI gene (formerly Entrezgene);Acc:843294]
AT1G69587	AT1G69587	-1.13061	0.001253	ncRNA [Source:NCBI gene (formerly Entrezgene);Acc:3767677]
AT1G69700	HVA22C	-1.74136	1.1e-11	HVA22 homologue C [Source:NCBI gene (formerly Entrezgene);Acc:843306]
AT1G69800	AT1G69800	-1.12316	1.98e-06	Cystathionine beta-synthase (CBS) protein [Source:NCBI gene (formerly Entrezgene);Acc:843316]
AT1G69935	SHW1	-1.07764	2.69e-17	short hypocotyl in white light1 [Source:NCBI gene (formerly Entrezgene);Acc:843330]
AT1G70100	AT1G70100	-1.73698	5.74e-14	neurofilament heavy protein [Source:NCBI gene (formerly Entrezgene);Acc:843346]
AT1G70280	AT1G70280	-1.99264	4.31e-25	NHL domain-containing protein [Source:NCBI gene (formerly Entrezgene);Acc:843364]
AT1G70290	TPS8	-1.42887	9.55e-08	trehalose-6-phosphatase synthase S8 [Source:NCBI gene (formerly Entrezgene);Acc:843365]
AT1G70370	PG2	-1.667	2.66e-17	polygalacturonase 2 [Source:NCBI gene (formerly Entrezgene);Acc:843373]
AT1G70410	BCA4	-1.50613	4.06e-29	beta carbonic anhydrase 4 [Source:NCBI gene (formerly Entrezgene);Acc:843377]
AT1G70470	AT1G70470	-1.19654	0.00913649	uncharacterized protein [Source:NCBI gene (formerly Entrezgene);Acc:843383]
AT1G70730	PGM2	-1.05893	4.25e-23	Phosphoglucomutase/phosphomannomutase family protein [Source:NCBI gene (formerly Entrezgene);Acc:843410]
AT1G70890	MLP43	-1.96644	1.13e-52	MLP-like protein 43 [Source:NCBI gene (formerly Entrezgene);Acc:843427]
AT1G70895	CLE17	-2.23868	0.00252127	CLAVATA3/ESR-RELATED 17 [Source:NCBI gene (formerly Entrezgene);Acc:843428]
AT1G71015	AT1G71015	-1.88741	0.00883517	plastid movement impaired protein [Source:NCBI gene (formerly Entrezgene);Acc:843441]
AT1G71020	AT1G71020	-1.34942	5.14e-06	ARM repeat superfamily protein [Source:NCBI gene (formerly Entrezgene);Acc:843442]
AT1G71180	AT1G71180	-1.00049	0.00350532	6-phosphogluconate dehydrogenase family protein [Source:NCBI gene (formerly Entrezgene);Acc:843458]
AT1G71480	AT1G71480	-1.04111	0.00513307	Nuclear transport factor 2 (NTF2) family protein [Source:NCBI gene (formerly Entrezgene);Acc:843489]
AT1G71500	AT1G71500	-1.16334	5.59e-35	Rieske (2Fe-2S) domain-containing protein [Source:NCBI gene (formerly Entrezgene);Acc:843491]
AT1G71695	AT1G71695	-1.6043	5.12e-38	Peroxidase superfamily protein [Source:NCBI gene (formerly Entrezgene);Acc:843498]
AT1G71720	PDE338	-1.17327	1.02e-06	Nucleic acid-binding proteins superfamily [Source:NCBI gene (formerly Entrezgene);Acc:843502]
AT1G71790	CPB	-1.04178	0.00561007	Subunits of heterodimeric actin filament capping protein Capz superfamily [Source:NCBI gene (formerly Entrezgene);Acc:843509]
AT1G71810	AT1G71810	-1.43826	2e-09	Protein kinase superfamily protein [Source:NCBI gene (formerly Entrezgene);Acc:843511]
AT1G71830	SERK1	-2.04287	0.00292258	somatic embryosis receptor-like kinase 1 [Source:NCBI gene (formerly Entrezgene);Acc:843513]
AT1G72030	AT1G72030	-1.65659	2.05e-23	Acyl-CoA N-acyltransferases (NAT) superfamily protein [Source:NCBI gene (formerly Entrezgene);Acc:843534]
AT1G72200	AT1G72200	-3.13577	0.000713721	RING/U-box superfamily protein [Source:NCBI gene (formerly Entrezgene);Acc:843552]
AT1G72230	AT1G72230	-2.16427	0.000285194	Cupredoxin superfamily protein [Source:NCBI gene (formerly Entrezgene);Acc:843555]
AT1G72410	AT1G72410	-1.09487	0.00152196	COP1-interacting protein-like protein [Source:NCBI gene (formerly Entrezgene);Acc:843573]
AT1G72416	AT1G72416	-1.04604	3.85e-14	Chaperone DnaJ-domain superfamily protein [Source:NCBI gene (formerly Entrezgene);Acc:3767688]
AT1G72610	GER1	-1.10955	5.18e-12	germin-like protein 1 [Source:NCBI gene (formerly Entrezgene);Acc:843593]
AT1G72640	AT1G72640	-1.40531	3.34e-21	NAD(P)-binding Rossmann-fold superfamily protein [Source:NCBI gene (formerly Entrezgene);Acc:843596]
AT1G72645	AT1G72645	-2.04843	5.11e-39	uncharacterized protein [Source:NCBI gene (formerly Entrezgene);Acc:2745853]
AT1G72810	AT1G72810	-1.38202	0.00029622	Pyridoxal-5'-phosphate-dependent enzyme family protein [Source:NCBI gene (formerly Entrezgene);Acc:843612]
AT1G73110	AT1G73110	-1.52288	6.29e-21	P-loop containing nucleoside triphosphate hydrolases superfamily protein [Source:NCBI gene (formerly Entrezgene);Acc:843642]
AT1G73390	AT1G73390	-1.08399	5.19e-07	Endosomal targeting BRO1-like domain-containing protein [Source:NCBI gene (formerly Entrezgene);Acc:843674]
AT1G73600	AT1G73600	-1.62847	9.32e-33	S-adenosyl-L-methionine-dependent methyltransferases superfamily protein [Source:NCBI gene (formerly Entrezgene);Acc:843694]
AT1G73655	AT1G73655	-1.43897	1.79e-50	FKBP-like peptidyl-prolyl cis-trans isomerase family protein [Source:NCBI gene (formerly Entrezgene);Acc:843700]
AT1G73830	BEE3	-1.59563	0.00708217	BR enhanced expression 3 [Source:NCBI gene (formerly Entrezgene);Acc:843719]
AT1G73885	AT1G73885	-1.23562	7.48e-41	AT-rich interactive domain protein [Source:NCBI gene (formerly Entrezgene);Acc:843726]
AT1G73890	AT1G73890	-3.43966	0.00878834	Bifunctional inhibitor/lipid-transfer protein/seed storage 2S albumin superfamily protein [Source:NCBI gene (formerly Entrezgene);Acc:843727]
AT1G74070	AT1G74070	-2.54066	5.42e-57	Cyclophilin-like peptidyl-prolyl cis-trans isomerase family protein [Source:NCBI gene (formerly Entrezgene);Acc:843747]
AT1G74090	SOT18	-1.5182	1.02e-18	desulfo-glucosinolate sulfotransferase 18 [Source:NCBI gene (formerly Entrezgene);Acc:843749]
[truncated: 1,611 more rows]

## Sheet: Supplementary Table S5
Supplementary Table S5. List of GO terms (biological process) for genes commonly upregulated by the mex1-3 mutation and high-light treatment.
[truncated: 66 more rows]

[truncated: 2 more sheets: Supplementary Table S6, Supplementary Table S7]
